# Supplementary material for: DIAPH1 mediates progression of atherosclerosis and regulates hepatic lipid metabolism in mice
Source: Commun Biol. 2023 Mar 17;6:280. doi: 10.1038/s42003-023-04643-2 (PMC10023694; doi:10.1038/s42003-023-04643-2)
Supplement: Supplementary file 3 — Supplementary Data 1 [file 42003_2023_4643_MOESM3_ESM.xlsx]

## Sheet: Fig. 1a
Fig. 1a																	Normality test
																	Shapiro-Wilk test				Ldlr—/—Diaph1—/— vs Ldlr—/—
																	p-value	Pass normality test	Summary		Unpaired t test
Enface	Ldlr—/—	12.7049	15.4108	16.0353	12.6367	19.0932	17.5321	19.2278	21.7866	20.8914	14.5477	16.7053	15.764	22.0138			0.526361	yes	ns		p-value	0.000220371
	Ldlr—/—Diaph1—/—	11.8512	10.2261	11.2139	12.6919	14.0727	12.9924	11.6957	16.3591	18.3247	13.6884	8.99548	8.93031	5.72949	11.2101		0.975569	yes	ns		Significance	***

## Sheet: Fig. 1b
Fig. 1b													Normality test
													Shapiro-Wilk test				Ldlr—/—Diaph1—/— vs Ldlr—/—
													p-value	Pass normality test	Summary		Unpaired t test
H&E Stain	Ldlr—/—	289342	324905	409596	378390	289942	249533	269243	249034	324356	364674		0.493759	yes	ns		p-value	8.63142e-10
	Ldlr—/—Diaph1—/—	34553.5	93433.1	53432.7	64532.5	73433.4	43221.9	63432.9	78234.2	153421	101232		0.294841	yes	ns		Significance	****

## Sheet: Fig. 1c
Fig. 1c													Normality test
													Shapiro-Wilk test				Ldlr—/—Diaph1—/— vs Ldlr—/—
													p-value	Pass normality test	Summary		Unpaired t test
Oil Red O Stain	Ldlr—/—	15.4859	21.3066	20.4506	22.7046	16.5995	17.7343	20.5746	23.5356	18.9636	19.8637		0.933631	yes	ns		p-value	3.64401e-07
	Ldlr—/—Diaph1—/—	8.19093	7.45321	9.89343	11.5343	5.98796	12.7865	10.9858	13.2294	14.4905	6.89853		0.688747	yes	ns		Significance	****

## Sheet: Fig. 1d
Fig. 1d													Normality test
													Shapiro-Wilk test				Ldlr—/—Diaph1—/— vs Ldlr—/—
													p-value	Pass normality test	Summary		Unpaired t test
Picrosirius Red Stain	Ldlr—/—	11.8978	10.7891	8.48958	9.68454	7.28849	12.9848	13.4975	15.3987	16.7804	14.9835		0.918304	yes	ns		p-value	5.47161e-09
	Ldlr—/—Diaph1—/—	22.9895	24.409	25.1289	28.0824	29.1348	26.399	27.4997	24.9905	22.0455	21.8949		0.677017	yes	ns		Significance	****

## Sheet: Fig. 1e
Fig. 1e													Normality test
													Shapiro-Wilk test				Ldlr—/—Diaph1—/— vs Ldlr—/—
													p-value	Pass normality test	Summary		Unpaired t test
CD68 Stain	Ldlr—/—	19.4214	25.4214	24.6305	27.6362	28.4214	23.5062	21.2367	22.8938	24.1459			0.493759	yes	ns		p-value	8.63142e-10
	Ldlr—/—Diaph1—/—	13.0212	15.1834	10.645	11.0058	10.0579	14.3425	15.0465	9.16649	12.5685			0.294841	yes	ns		Significance	****

## Sheet: Fig. 2a
Fig. 2a																Normality test
																Shapiro-Wilk test				Ldlr—/—Diaph1—/— vs Ldlr—/—
																p-value	Pass normality test	Summary		Unpaired t test
Cholesterol	Ldlr—/—	1527.75	1460.25	1230.25	1512.75	1360.25	1457.75	1337.75	1487.75	1272.75	1260.25					0.222535	yes	ns		p-value	3.88662e-05
	Ldlr—/—Diaph1—/—	1222.75	1092.75	1237.75	1230.25	987.75	837.75	952.75	870.25	637.75	760.25					0.473847	yes	ns		Significance	****

## Sheet: Fig. 2b
Fig. 2b																Statistical result of Triglyceride (mg/dL) in Male
																Group	Statistic Test	p	Significant	p*	Sample Size
																Ldlr—/— vs Ldlr—/—Diaph1—/—	unpaired t-test	0.00566711	yes	**	10 vs 10
Trigylcerides	Ldlr—/—	131.737	116.474	78.0526	85.8772	96.5417	102.189	113.138	129.217	98.4496	69.8596
	Ldlr—/—Diaph1—/—	91.5504	97.2237	77.5175	67.9013	90.5842	50.5777	65.807	77.1096	78.9561	77.0811					Normality result of Triglyceride (mg/dL) Area in Male
																Group	Normality Test	p	Significant	p*	Pass normality test	Sample Size	SEM
																Ldlr—/—	Shapiro-Wilk test	0.837176	no	ns	yes	10	102.1535 +/- 6.5551
																Ldlr—/—Diaph1—/—	Shapiro-Wilk test	0.663044	no	ns	yes	10	77.4309 +/- 4.3636

## Sheet: Fig. 2c
Fig. 2c													Normality test
													Shapiro-Wilk test				Ldlr—/—Diaph1—/— vs Ldlr—/—
													p-value	Pass normality test	Summary		Unpaired t test
HDL	Ldlr—/—	44.92	48.12	61.32	38.52	36.12	39.32	26.92	14.52	20.52	29.72		0.992292	yes	ns		p-value	0.875923
	Ldlr—/—Diaph1—/—	25.72	36.12	38.92	52.52	38.12	31.72	30.12	46.12	38.92	29.72		0.646242	yes	ns		Significance	ns

## Sheet: Fig. 2d
Fig. 2d
FPLC
	Ldlr—/—	8097	8098	8318	8112	8095	8096						Ldlr—/—Diaph1—/—	DKO8104	DKO8105	DKO8108	DKO8109	DKO8093	DKO8094
	Plasma fractions				Cholesterol Concentration in mg/dl				MEAN	SD	SEM		Plasma fractions				Cholesterol Concentration in mg/dl				MEAN	SD	SEM	Fraction	Comparison	Statistic Test done	p value	Significant ?	p value summary *	Fraction	Group name	Test for Normal Distribution done	p value	Significant ?	p value summary	Pass normality test
	F0	-0.811321	-0.849558	-0.581325	-0.481793	-0.546512	-0.612179		-0.647115	0.148962	0.0608133		F0	-0.507599	-0.635802	-0.713396	-0.616613	-0.892063	-0.520249		-0.647621	0.142133	0.0580257	F0	Ldlr—/— vs Ldlr—/—Diaph1—/—	unpaired t-test	0.995316	no	ns	F0	Ldlr—/—	Shapiro-Wilk test	0.297546	no	ns	yes
	F1	-0.805031	-0.451327	-0.587349	-0.478992	-0.523256	-0.673077		-0.586505	0.133478	0.0544921		F1	-0.525836	-0.641975	-0.772586	-0.57508	-0.850794	-0.514019		-0.646715	0.137743	0.0562333	F1	Ldlr—/— vs Ldlr—/—Diaph1—/—	unpaired t-test	0.591067	no	ns	F0	Ldlr—/—Diaph1—/—	Shapiro-Wilk test	0.433683	no	ns	yes
	F2	-0.798742	-0.837758	-0.650602	-0.512605	-0.534884	-0.621795		-0.659398	0.133994	0.054703		F2	-0.553191	-0.666667	-0.813084	-0.587859	-0.895238	-0.53271		-0.674792	0.148538	0.0606406	F2	Ldlr—/— vs Ldlr—/—Diaph1—/—	unpaired t-test	0.91801	no	ns	F1	Ldlr—/—	Shapiro-Wilk test	0.566712	no	ns	yes
	F3	-0.732704	-0.702065	-0.629518	-0.372549	-0.543605	-0.647436		-0.604646	0.131098	0.0535207		F3	-0.653495	-0.66358	-0.813084	-0.57508	-0.8	-0.504673		-0.668319	0.121666	0.0496698	F3	Ldlr—/— vs Ldlr—/—Diaph1—/—	unpaired t-test	0.528414	no	ns	F1	Ldlr—/—Diaph1—/—	Shapiro-Wilk test	0.356376	no	ns	yes
	F4	-0.795597	-0.643068	-0.626506	-0.341737	-0.523256	-0.685897		-0.602677	0.155397	0.0634405		F4	-0.6231	-0.675926	-0.788162	-0.629393	-0.892063	-0.545171		-0.692303	0.126298	0.0515609	F4	Ldlr—/— vs Ldlr—/—Diaph1—/—	unpaired t-test	0.436975	no	ns	F2	Ldlr—/—	Shapiro-Wilk test	0.430352	no	ns	yes
	F5	-0.745283	-0.784661	-0.334337	0.361345	-0.406977	-0.554487		-0.410733	0.418178	0.170721		F5	-0.62614	-0.570988	-0.65109	-0.56869	-0.850794	-0.501558		-0.62821	0.120772	0.0493049	F5	Ldlr—/— vs Ldlr—/—Diaph1—/—	unpaired t-test	0.410807	no	ns	F2	Ldlr—/—Diaph1—/—	Shapiro-Wilk test	0.308276	no	ns	yes
	F6	-0.606918	-0.39233	0.76506	-0.131653	0.162791	0.0160256		-0.0311708	0.478717	0.195435		F6	-0.595745	-0.45679	-0.127726	-0.357827	-0.828571	-0.46729		-0.472325	0.234209	0.0956154	F6	Ldlr—/— vs Ldlr—/—Diaph1—/—	unpaired t-test	0.252294	no	ns	F3	Ldlr—/—	Shapiro-Wilk test	0.356304	no	ns	yes
	F7	2.36478	7.84071	9.38855	3.7563	12.3488	10.5321		7.70521	3.91204	1.59708		F7	-0.389058	2.06481	4.26791	4.71565	-0.244444	0.71028		1.85419	2.22726	0.909274	F7	Ldlr—/— vs Ldlr—/—Diaph1—/—	unpaired t-test	0.0702539	no	ns	F3	Ldlr—/—Diaph1—/—	Shapiro-Wilk test	0.57843	no	ns	yes
	F8	13.0723	20.4661	17.8494	18.6863	20.811	22.5128		18.8997	3.29449	1.34497		F8	3.10334	11.7284	13.0717	19.655	4.25079	9.99377		10.3005	6.09452	2.48808	F8	Ldlr—/— vs Ldlr—/—Diaph1—/—	unpaired t-test	0.0815224	no	ns	F4	Ldlr—/—	Shapiro-Wilk test	0.751955	no	ns	yes
	F9	15.2956	16.3245	16.3825	14.605	18.9797	21.5577		17.1908	2.60582	1.06382		F9	4.22492	11.2377	9.85047	15.131	3.82857	9.24922		8.9203	4.31018	1.75963	F9	Ldlr—/— vs Ldlr—/—Diaph1—/—	unpaired t-test	0.0327029	yes	*	F4	Ldlr—/—Diaph1—/—	Shapiro-Wilk test	0.641332	no	ns	yes
	F10	11.4874	12.59	12.5813	9.83473	16.5233	17.7532		13.4617	3.04558	1.24335		F10	2.85106	8.05864	5.83801	9.72524	2.34921	6.23988		5.84367	2.87391	1.17327	F10	Ldlr—/— vs Ldlr—/—Diaph1—/—	unpaired t-test	0.0327029	yes	*	F5	Ldlr—/—	Shapiro-Wilk test	0.176437	no	ns	yes
	F11	9.06289	10.2006	11.512	8.17367	13.9797	15.1987		11.3546	2.7711	1.1313		F11	2.29483	6.93519	4.6324	7.63578	2	5.2243		4.78708	2.3205	0.947341	F11	Ldlr—/— vs Ldlr—/—Diaph1—/—	unpaired t-test	0.0327029	yes	*	F5	Ldlr—/—Diaph1—/—	Shapiro-Wilk test	0.244936	no	ns	yes
	F12	8.5	9.81121	11.8675	7.89356	11	14.9071		10.6632	2.55539	1.04324		F12	2.08207	6.86728	4.04673	7.59744	2.01587	4.98754		4.59949	2.34944	0.959153	F12	Ldlr—/— vs Ldlr—/—Diaph1—/—	unpaired t-test	0.0327029	yes	*	F6	Ldlr—/—	Shapiro-Wilk test	0.850051	no	ns	yes
	F13	8.71384	10.4838	12.753	8.81793	11.125	15.3333		11.2045	2.52468	1.0307		F13	2.57751	7.69753	4.57321	8.72524	2.33968	5.58567		5.24981	2.61727	1.0685	F13	Ldlr—/— vs Ldlr—/—Diaph1—/—	unpaired t-test	0.0327029	yes	*	F6	Ldlr—/—Diaph1—/—	Shapiro-Wilk test	0.949532	no	ns	yes
	F14	9.83333	12.2861	15.2199	10.5602	12.3605	16.8462		12.851	2.70135	1.10282		F14	2.93921	8.86728	5.61371	10.5974	3.13968	6.44237		6.26662	3.06026	1.24935	F14	Ldlr—/— vs Ldlr—/—Diaph1—/—	unpaired t-test	0.0327029	yes	*	F7	Ldlr—/—	Shapiro-Wilk test	0.618494	no	ns	yes
	F15	10.544	14.9322	18.3645	13.0868	13.3634	17.3205		14.6019	2.89664	1.18255		F15	3.94833	11.5802	7.32087	13.1981	4.29841	7.79751		8.02391	3.75379	1.53248	F15	Ldlr—/— vs Ldlr—/—Diaph1—/—	unpaired t-test	0.0543275	no	ns	F7	Ldlr—/—Diaph1—/—	Shapiro-Wilk test	0.263002	no	ns	yes
	F16	13.1509	16.9027	21.0271	16.2045	15.7006	19.5833		17.0949	2.82784	1.15446		F16	5.32827	11.9167	8.96573	16.0543	6.03175	10.1308		9.73793	3.96422	1.61839	F16	Ldlr—/— vs Ldlr—/—Diaph1—/—	unpaired t-test	0.0422061	yes	*	F8	Ldlr—/—	Shapiro-Wilk test	0.491436	no	ns	yes
	F17	14.1478	17.8407	18.5512	18.8515	17.5872	19.5385		17.7528	1.90076	0.775982		F17	7.61094	15.1914	11.6636	18.7987	8.38095	12.838		12.4139	4.20847	1.7181	F17	Ldlr—/— vs Ldlr—/—Diaph1—/—	unpaired t-test	0.106747	no	ns	F8	Ldlr—/—Diaph1—/—	Shapiro-Wilk test	0.727196	no	ns	yes
	F18	15.0943	17.9027	21.009	19.1232	18.1424	19.3814		18.4422	1.97604	0.806716		F18	9.68389	19.4414	13.9252	19.0479	11.1524	13.0592		14.385	4.04547	1.65156	F18	Ldlr—/— vs Ldlr—/—Diaph1—/—	unpaired t-test	0.249214	no	ns	F9	Ldlr—/—	Shapiro-Wilk test	0.340243	no	ns	yes
	F19	16.3491	17.1121	21.1596	20.0112	17.9913	20.0513		18.7791	1.90306	0.776921		F19	11.0912	19.1019	17.4548	19.3099	13.546	16.3769		16.1468	3.25038	1.32696	F19	Ldlr—/— vs Ldlr—/—Diaph1—/—	unpaired t-test	0.2863	no	ns	F9	Ldlr—/—Diaph1—/—	Shapiro-Wilk test	0.571373	no	ns	yes
	F20	15.5314	18.3658	19.1506	18.6555	17.7849	19.9199		18.2347	1.50883	0.615977		F20	11.7386	19.2593	16.8567	20.8083	14.5651	16.0685		16.5494	3.25234	1.32776	F20	Ldlr—/— vs Ldlr—/—Diaph1—/—	unpaired t-test	0.414541	no	ns	F10	Ldlr—/—	Shapiro-Wilk test	0.453753	no	ns	yes
	F21	15.2704	15.9941	20.3675	17.8431	16.5669	15.4583		16.9167	1.92752	0.786907		F21	12.1398	18.6173	15.7414	19.377	14.9397	16.5296		16.2241	2.62013	1.06966	F21	Ldlr—/— vs Ldlr—/—Diaph1—/—	unpaired t-test	0.736003	no	ns	F10	Ldlr—/—Diaph1—/—	Shapiro-Wilk test	0.682136	no	ns	yes
	F22	12.8836	12.944	15.9608	15.7395	13.6802	17.5962		14.8007	1.91937	0.783579		F22	11.2371	15.7407	16.4798	17.6741	13.2222	14.9159		14.8783	2.32927	0.950921	F22	Ldlr—/— vs Ldlr—/—Diaph1—/—	unpaired t-test	0.97821	no	ns	F11	Ldlr—/—	Shapiro-Wilk test	0.672451	no	ns	yes
	F23	11.4654	10.2743	17.9337	12.1232	11.061	13.75		12.768	2.78904	1.13862		F23	8.89058	13.0463	13.4766	13.6006	11.5079	12.9065		12.2381	1.80164	0.735516	F23	Ldlr—/— vs Ldlr—/—Diaph1—/—	unpaired t-test	0.787509	no	ns	F11	Ldlr—/—Diaph1—/—	Shapiro-Wilk test	0.509536	no	ns	yes
	F24	8.05975	6.87316	15.8825	8.40336	7.82849	10.0256		9.51215	3.28583	1.34143		F24	6.98784	9.5679	9.28037	10.0511	8.21905	9.43614		8.92374	1.12427	0.458983	F24	Ldlr—/— vs Ldlr—/—Diaph1—/—	wilcoxon rank-sum test	0.787509	no	ns	F12	Ldlr—/—	Shapiro-Wilk test	0.713517	no	ns	yes
	F25	5.18553	4.28319	10.6235	5.60504	5.10174	6.625		6.23733	2.28048	0.931003		F25	4.58359	6.43827	5.98754	6.30032	5.39365	6.43925		5.8571	0.738477	0.301482	F25	Ldlr—/— vs Ldlr—/—Diaph1—/—	unpaired t-test	0.787509	no	ns	F12	Ldlr—/—Diaph1—/—	Shapiro-Wilk test	0.444986	no	ns	yes
	F26	3.3239	3.31563	7.47289	3.56583	3.40407	4.33013		4.23541	1.63135	0.665997		F26	2.77812	3.8179	3.33333	3.71246	3.45397	4.24922		3.5575	0.497737	0.2032	F26	Ldlr—/— vs Ldlr—/—Diaph1—/—	wilcoxon rank-sum test	0.977979	no	ns	F13	Ldlr—/—	Shapiro-Wilk test	0.511569	no	ns	yes
	F27	2.15409	1.9469	4.74398	2.42577	2.2907	2.8141		2.72926	1.02894	0.420065		F27	1.5228	2.33951	1.82555	2.51118	2.12063	2.91589		2.20593	0.49673	0.202789	F27	Ldlr—/— vs Ldlr—/—Diaph1—/—	wilcoxon rank-sum test	0.61244	no	ns	F13	Ldlr—/—Diaph1—/—	Shapiro-Wilk test	0.551163	no	ns	yes
	F28	1.55975	1.33038	3.3494	1.60224	1.5814	1.96474		1.89798	0.739638	0.301956		F28	0.954407	1.46296	0.990654	1.45687	1.33016	2.01869		1.36896	0.388636	0.15866	F28	Ldlr—/— vs Ldlr—/—Diaph1—/—	wilcoxon rank-sum test	0.2863	no	ns	F14	Ldlr—/—	Shapiro-Wilk test	0.576331	no	ns	yes
	F29	0.899371	0.902655	2.07831	1.13725	1.10465	1.32692		1.24153	0.440231	0.179724		F29	0.893617	0.895062	0.510903	0.98722	0.685714	1.42056		0.898846	0.308533	0.125958	F29	Ldlr—/— vs Ldlr—/—Diaph1—/—	unpaired t-test	0.312947	no	ns	F14	Ldlr—/—Diaph1—/—	Shapiro-Wilk test	0.592912	no	ns	yes
	F30	0.59434	0.566372	1.33434	0.831933	0.805233	0.977564		0.85163	0.282481	0.115322		F30	0.389058	0.549383	0.239875	0.514377	0.368254	1.08411		0.524176	0.295857	0.120783	F30	Ldlr—/— vs Ldlr—/—Diaph1—/—	unpaired t-test	0.256342	no	ns	F15	Ldlr—/—	Shapiro-Wilk test	0.84047	no	ns	yes
	F31	0.349057	0.39823	1.05422	0.605042	0.709302	0.740385		0.642705	0.25719	0.104998		F31	0.288754	0.354938	0.17757	0.28754	0.184127	0.816199		0.351521	0.237592	0.0969967	F31	Ldlr—/— vs Ldlr—/—Diaph1—/—	wilcoxon rank-sum test	0.252294	no	ns	F15	Ldlr—/—Diaph1—/—	Shapiro-Wilk test	0.477066	no	ns	yes
	F32	0.220126	0.233038	0.873494	0.652661	0.625	0.573718		0.529673	0.256194	0.104591		F32	0.194529	0.29321	-0.0155763	0.178914	0.0952381	0.616822		0.227189	0.217217	0.0886785	F32	Ldlr—/— vs Ldlr—/—Diaph1—/—	unpaired t-test	0.249214	no	ns	F16	Ldlr—/—	Shapiro-Wilk test	0.866557	no	ns	yes
	F33	0.191824	0.115044	0.481928	0.366947	0.578488	0.429487		0.36062	0.176502	0.0720566		F33	0.176292	0.166667	-0.0529595	0.086262	0.0634921	0.492212		0.155327	0.184741	0.0754202	F33	Ldlr—/— vs Ldlr—/—Diaph1—/—	unpaired t-test	0.256342	no	ns	F16	Ldlr—/—Diaph1—/—	Shapiro-Wilk test	0.760749	no	ns	yes
	F34	0.232704	0.100295	0.445783	0.271709	0.880814	0.391026		0.387055	0.270785	0.110548		F34	0.133739	0.314815	0.158879	0.028754	0.114286	0.495327		0.207633	0.169	0.0689939	F34	Ldlr—/— vs Ldlr—/—Diaph1—/—	unpaired t-test	0.355126	no	ns	F17	Ldlr—/—	Shapiro-Wilk test	0.118312	no	ns	yes
	F35	0.688679	0.421829	1.35843	0.473389	2.22674	0.551282		0.953393	0.711367	0.290414		F35	0.653495	1.20062	1.13396	0.268371	0.850794	0.866044		0.828879	0.340015	0.138811	F35	Ldlr—/— vs Ldlr—/—Diaph1—/—	unpaired t-test	0.787509	no	ns	F17	Ldlr—/—Diaph1—/—	Shapiro-Wilk test	0.801176	no	ns	yes
	F36	2.02201	1.36578	3.35843	0.815126	3.61919	1.77885		2.1599	1.11079	0.453477		F36	1.31611	2.28086	2.47664	2.17572	1.64762	1.91589		1.96881	0.431291	0.176074	F36	Ldlr—/— vs Ldlr—/—Diaph1—/—	unpaired t-test	0.787509	no	ns	F18	Ldlr—/—	Shapiro-Wilk test	0.732982	no	ns	yes
	F37	2.63522	2.46313	4.16867	1.72829	4.28198	2.52564		2.96716	1.02629	0.418981		F37	2.71125	3.50926	3.79751	3.10224	2.28571	2.4891		2.98251	0.593057	0.242115	F37	Ldlr—/— vs Ldlr—/—Diaph1—/—	unpaired t-test	0.989047	no	ns	F18	Ldlr—/—Diaph1—/—	Shapiro-Wilk test	0.3555	no	ns	yes
	F38	3.93711	3.28909	4.38855	2.17647	4.85465	2.76603		3.56865	1.01216	0.413212		F38	4.56535	5.76543	5.68536	4.27157	2.96508	3.27726		4.42167	1.17278	0.478787	F38	Ldlr—/— vs Ldlr—/—Diaph1—/—	unpaired t-test	0.355126	no	ns	F19	Ldlr—/—	Shapiro-Wilk test	0.554709	no	ns	yes
	F39	-0.54717	2.79941	3.26506	1.97479	3.57849	2.26603		2.22277	1.48275	0.605331		F39	4.27356	5.71605	5.25545	3.76358	2.44127	3.18069		4.1051	1.23987	0.506174	F39	Ldlr—/— vs Ldlr—/—Diaph1—/—	unpaired t-test	0.211857	no	ns	F19	Ldlr—/—Diaph1—/—	Shapiro-Wilk test	0.446538	no	ns	yes
	F40	4.07233	1.38053	1.65361	1.09524	1.71512	1.21795		1.8558	1.11219	0.45405		F40	2.31915	3.06481	2.55452	1.75399	1.00317	1.83801		2.08894	0.717793	0.293038	F40	Ldlr—/— vs Ldlr—/—Diaph1—/—	wilcoxon rank-sum test	0.436975	no	ns	F20	Ldlr—/—	Shapiro-Wilk test	0.483121	no	ns	yes
	F41	2.77987	0.973451	0.524096	0.322129	0.546512	0.282051		0.904686	0.95092	0.388211		F41	0.841945	1.01235	0.576324	0.402556	0.0920635	0.757009		0.613707	0.331552	0.135356	F41	Ldlr—/— vs Ldlr—/—Diaph1—/—	wilcoxon rank-sum test	0.977979	no	ns	F20	Ldlr—/—Diaph1—/—	Shapiro-Wilk test	0.974697	no	ns	yes
	F42	0.927673	-0.250737	0.111446	-0.0560224	0.119186	-0.0769231		0.129104	0.414517	0.169226		F42	0.158055	0.00925926	0.224299	-0.0926518	-0.393651	0.140187		0.0075829	0.227257	0.0927775	F42	Ldlr—/— vs Ldlr—/—Diaph1—/—	unpaired t-test	0.662675	no	ns	F21	Ldlr—/—	Shapiro-Wilk test	0.189525	no	ns	yes
	F43	0.0471698	-0.536873	-0.36747	-0.263305	-0.177326	-0.288462		-0.264378	0.194989	0.0796038		F43	-0.337386	-0.388889	-0.485981	-0.479233	-0.580952	-0.161994		-0.405739	0.146224	0.0596958	F43	Ldlr—/— vs Ldlr—/—Diaph1—/—	unpaired t-test	0.343056	no	ns	F21	Ldlr—/—Diaph1—/—	Shapiro-Wilk test	0.856957	no	ns	yes
	F44	-0.330189	-0.079646	-0.192771	-0.32493	-0.255814	-0.304487		-0.247973	0.0972814	0.039715		F44	-0.3769	-0.509259	-0.65109	-0.5623	-0.673016	-0.29595		-0.511419	0.150158	0.0613018	F44	Ldlr—/— vs Ldlr—/—Diaph1—/—	unpaired t-test	0.0431443	yes	*	F22	Ldlr—/—	Shapiro-Wilk test	0.341183	no	ns	yes
	F45	-0.660377	-0.421829	-0.496988	0.070028	-0.357558	-0.467949		-0.389112	0.246703	0.100716		F45	-0.580547	-0.604938	-0.694704	-0.571885	-0.711111	-0.352025		-0.585868	0.128687	0.0525361	F45	Ldlr—/— vs Ldlr—/—Diaph1—/—	unpaired t-test	0.2863	no	ns	F22	Ldlr—/—Diaph1—/—	Shapiro-Wilk test	0.883081	no	ns	yes
	F46	-0.685535	-0.628319	-0.506024	-0.277311	-0.360465	-0.387821		-0.474246	0.160368	0.0654701		F46	-0.647416	-0.617284	-0.716511	-0.610224	-0.739683	-0.376947		-0.618011	0.129262	0.0527712	F46	Ldlr—/— vs Ldlr—/—Diaph1—/—	unpaired t-test	0.2863	no	ns	F23	Ldlr—/—	Shapiro-Wilk test	0.147233	no	ns	yes
	F47	-0.672956	-0.492625	-0.394578	-0.32493	0.0465116	-0.490385		-0.38816	0.243084	0.0992388		F47	-0.580547	-0.58642	-0.476636	-0.571885	-0.679365	-0.330218		-0.537512	0.120187	0.0490661	F47	Ldlr—/— vs Ldlr—/—Diaph1—/—	unpaired t-test	0.355126	no	ns	F23	Ldlr—/—Diaph1—/—	Shapiro-Wilk test	0.0536586	no	ns	yes
	F48	-0.619497	-0.59882	-0.228916	-0.364146	-0.357558	-0.333333		-0.417045	0.156695	0.0639704		F48	-0.589666	-0.611111	-0.595016	-0.635783	-0.692063	-0.358255		-0.580316	0.115002	0.0469492	F48	Ldlr—/— vs Ldlr—/—Diaph1—/—	unpaired t-test	0.252294	no	ns	F24	Ldlr—/—	Shapiro-Wilk test	0.0298681	yes	*	no
	F49	-0.660377	-0.610619	-0.36747	-0.319328	-0.357558	-0.25641		-0.428627	0.165666	0.0676327		F49	-0.601824	-0.632716	-0.632399	-0.635783	-0.692063	-0.264798		-0.576597	0.155534	0.0634964	F49	Ldlr—/— vs Ldlr—/—Diaph1—/—	wilcoxon rank-sum test	0.376059	no	ns	F24	Ldlr—/—Diaph1—/—	Shapiro-Wilk test	0.281949	no	ns	yes
	F50	-0.704403	-0.510324	-0.539157	-0.355742	-0.383721	-0.487179		-0.496754	0.124782	0.050942		F50	-0.665653	-0.595679	-0.732087	-0.635783	-0.707937	-0.383178		-0.620053	0.125941	0.0514153	F50	Ldlr—/— vs Ldlr—/—Diaph1—/—	unpaired t-test	0.2863	no	ns	F25	Ldlr—/—	Shapiro-Wilk test	0.0508998	no	ns	yes
	F51	-0.716981	-0.451327	-0.548193	-0.254902	-0.386628	-0.477564		-0.472599	0.155369	0.063429		F51	-0.693009	-0.601852	-0.588785	-0.667732	-0.695238	-0.34891		-0.599254	0.130752	0.0533794	F51	Ldlr—/— vs Ldlr—/—Diaph1—/—	wilcoxon rank-sum test	0.376059	no	ns	F25	Ldlr—/—Diaph1—/—	Shapiro-Wilk test	0.131902	no	ns	yes
	F52	-0.716981	-0.628319	-0.548193	-0.327731	-0.395349	-0.387821		-0.500732	0.154323	0.0630022		F52	-0.677812	-0.688272	-0.654206	-0.658147	-0.68254	-0.358255		-0.619872	0.12888	0.0526149	F52	Ldlr—/— vs Ldlr—/—Diaph1—/—	wilcoxon rank-sum test	0.376059	no	ns	F26	Ldlr—/—	Shapiro-Wilk test	0.00244627	yes	**	no
	F53	-0.716981	-0.60472	-0.0662651	-0.358543	-0.395349	-0.266026		-0.401314	0.233857	0.0954717		F53	-0.677812	-0.651235	-0.672897	-0.613419	-0.679365	-0.35514		-0.608311	0.126502	0.0516444	F53	Ldlr—/— vs Ldlr—/—Diaph1—/—	wilcoxon rank-sum test	0.343056	no	ns	F26	Ldlr—/—Diaph1—/—	Shapiro-Wilk test	0.974356	no	ns	yes
	F54	-0.751572	-0.430678	-0.490964	-0.372549	-0.363372	-0.509615		-0.486459	0.142884	0.0583321		F54	-0.653495	-0.694444	-0.691589	-0.632588	0.819048	-0.336449		-0.36492	0.595451	0.243092	F54	Ldlr—/— vs Ldlr—/—Diaph1—/—	wilcoxon rank-sum test	0.892562	no	ns	F27	Ldlr—/—	Shapiro-Wilk test	0.0209917	yes	*	no
	F55	-0.644654	-0.707965	-0.349398	-0.389356	-0.40407	-0.525641		-0.503514	0.147569	0.0602449		F55	-0.668693	-0.700617	-0.510903	-0.610224	-0.730159	-0.41433		-0.605821	0.121735	0.0496979	F55	Ldlr—/— vs Ldlr—/—Diaph1—/—	unpaired t-test	0.367526	no	ns	F27	Ldlr—/—Diaph1—/—	Shapiro-Wilk test	0.996924	no	ns	yes
	F56	-0.77673	-0.625369	-0.575301	-0.45098	-0.465116	-0.567308		-0.576801	0.118934	0.0485548		F56	-0.662614	-0.697531	-0.738318	-0.680511	-0.765079	-0.433022		-0.662846	0.118728	0.0484706	F56	Ldlr—/— vs Ldlr—/—Diaph1—/—	wilcoxon rank-sum test	0.436975	no	ns	F28	Ldlr—/—	Shapiro-Wilk test	0.0127926	yes	*	no
	F57	-0.597484	-0.737463	-0.584337	-0.436975	-0.485465	-0.410256		-0.541997	0.122196	0.0498864		F57	-0.756839	-0.746914	-0.535826	-0.702875	-0.8	-0.479751		-0.670367	0.13087	0.0534273	F57	Ldlr—/— vs Ldlr—/—Diaph1—/—	unpaired t-test	0.2863	no	ns	F28	Ldlr—/—Diaph1—/—	Shapiro-Wilk test	0.423254	no	ns	yes
	F58	-0.814465	-0.764012	-0.611446	-0.568627	-0.406977	-0.554487		-0.620002	0.148956	0.060811		F58	-0.759878	-0.756173	-0.52648	-0.690096	-0.819048	-0.501558		-0.675539	0.131841	0.0538237	F58	Ldlr—/— vs Ldlr—/—Diaph1—/—	unpaired t-test	0.632602	no	ns	F29	Ldlr—/—	Shapiro-Wilk test	0.0577619	no	ns	yes
	F59	-0.754717	-0.610619	-0.536145	-0.543417	-0.258721	-0.522436		-0.537676	0.161562	0.0659573		F59	-0.738602	-0.709877	-0.657321	-0.651757	-0.67619	-0.457944		-0.648615	0.0990476	0.040436	F59	Ldlr—/— vs Ldlr—/—Diaph1—/—	unpaired t-test	0.343056	no	ns	F29	Ldlr—/—Diaph1—/—	Shapiro-Wilk test	0.676561	no	ns	yes
	F60	-0.509434	-0.678466	-0.53012	-0.540616	-0.473837	-0.38141		-0.518981	0.0970386	0.0396159		F60	-0.677812	-0.688272	-0.753894	-0.709265	-0.774603	-0.439252		-0.67385	0.12089	0.0493532	F60	Ldlr—/— vs Ldlr—/—Diaph1—/—	wilcoxon rank-sum test	0.252294	no	ns	F30	Ldlr—/—	Shapiro-Wilk test	0.459865	no	ns	yes
	F61	-0.742138	-0.569322	-0.596386	-0.490196	-0.482558	-0.451923		-0.55542	0.10678	0.0435927		F61	-0.772036	-0.725309	-0.760125	-0.552716	-0.803175	-0.47352		-0.681147	0.134865	0.0550584	F61	Ldlr—/— vs Ldlr—/—Diaph1—/—	unpaired t-test	0.2863	no	ns	F30	Ldlr—/—Diaph1—/—	Shapiro-Wilk test	0.119751	no	ns	yes
	F62	-0.789308	-0.224189	-0.557229	-0.501401	-0.494186	-0.596154		-0.527078	0.183264	0.0748172		F62	-0.738602	-0.70679	-0.760125	-0.680511	-0.75873	-0.504673		-0.691572	0.0966506	0.0394574	F62	Ldlr—/— vs Ldlr—/—Diaph1—/—	wilcoxon rank-sum test	0.291511	no	ns	F31	Ldlr—/—	Shapiro-Wilk test	0.688427	no	ns	yes
	F63	-0.647799	-0.663717	-0.539157	-0.492997	-0.444767	-0.612179		-0.566769	0.0884488	0.0361091		F63	-0.753799	-0.743827	-0.716511	-0.696486	-0.790476	-0.4081		-0.684866	0.139368	0.0568969	F63	Ldlr—/— vs Ldlr—/—Diaph1—/—	wilcoxon rank-sum test	0.252294	no	ns	F31	Ldlr—/—Diaph1—/—	Shapiro-Wilk test	0.0179437	yes	*	no
	F64	-0.742138	-0.728614	-0.475904	-0.406162	-0.459302	-0.592949		-0.567512	0.143687	0.0586601		F64	-0.744681	-0.728395	-0.750779	-0.658147	-0.790476	-0.47352		-0.691	0.115001	0.0469488	F64	Ldlr—/— vs Ldlr—/—Diaph1—/—	unpaired t-test	0.291511	no	ns	F32	Ldlr—/—	Shapiro-Wilk test	0.353722	no	ns	yes
	F65	-0.663522	-0.684366	-0.403614	-0.532213	-0.47093	-0.628205		-0.563808	0.113058	0.0461557		F65	-0.708207	-0.709877	-0.732087	-0.539936	-0.822222	-0.482866		-0.665866	0.127992	0.0522524	F65	Ldlr—/— vs Ldlr—/—Diaph1—/—	unpaired t-test	0.343056	no	ns	F32	Ldlr—/—Diaph1—/—	Shapiro-Wilk test	0.442255	no	ns	yes
	F66	-0.757862	-0.59587	-0.554217	-0.543417	-0.453488	-0.621795		-0.587775	0.101271	0.0413437		F66	-0.556231	-0.719136	-0.757009	-0.619808	-0.8	-0.482866		-0.655842	0.123421	0.0503865	F66	Ldlr—/— vs Ldlr—/—Diaph1—/—	unpaired t-test	0.44435	no	ns	F33	Ldlr—/—	Shapiro-Wilk test	0.750654	no	ns	yes
	F67	-0.789308	-0.584071	-0.542169	-0.512605	-0.473837	-0.516026		-0.569669	0.113598	0.0463762		F67	-0.714286	-0.712963	-0.719626	-0.517572	-0.784127	-0.485981		-0.655759	0.122617	0.0500584	F67	Ldlr—/— vs Ldlr—/—Diaph1—/—	wilcoxon rank-sum test	0.525253	no	ns	F33	Ldlr—/—Diaph1—/—	Shapiro-Wilk test	0.308214	no	ns	yes
	F68	-0.603774	-0.740413	-0.614458	-0.546218	-0.491279	-0.634615		-0.605126	0.0844894	0.0344927		F68	-0.702128	-0.70679	-0.753894	-0.565495	-0.72381	-0.501558		-0.658946	0.100876	0.0411826	F68	Ldlr—/— vs Ldlr—/—Diaph1—/—	unpaired t-test	0.461933	no	ns	F34	Ldlr—/—	Shapiro-Wilk test	0.3344	no	ns	yes
	F69	-0.449686	-0.702065	-0.587349	-0.54902	-0.497093	-0.596154		-0.563561	0.0876454	0.0357811		F69	-0.717325	-0.70679	-0.676012	-0.607029	-0.819048	-0.492212		-0.669736	0.110832	0.0452468	F69	Ldlr—/— vs Ldlr—/—Diaph1—/—	unpaired t-test	0.2863	no	ns	F34	Ldlr—/—Diaph1—/—	Shapiro-Wilk test	0.373932	no	ns	yes
	F70	-0.644654	-0.684366	-0.569277	-0.52381	-0.401163	-0.589744		-0.568835	0.099674	0.0406917		F70	-0.723404	-0.712963	-0.679128	-0.638978	-0.8	-0.464174		-0.669775	0.114024	0.0465501	F70	Ldlr—/— vs Ldlr—/—Diaph1—/—	unpaired t-test	0.291511	no	ns	F35	Ldlr—/—	Shapiro-Wilk test	0.0565476	no	ns	yes
	F71	-0.742138	-0.60767	-0.536145	-0.35014	-0.331395	-0.625		-0.532081	0.162398	0.0662987		F71	-0.693009	-0.66358	-0.669782	-0.638978	-0.777778	-0.47352		-0.652774	0.0999731	0.0408138	F71	Ldlr—/— vs Ldlr—/—Diaph1—/—	unpaired t-test	0.312947	no	ns	F35	Ldlr—/—Diaph1—/—	Shapiro-Wilk test	0.628368	no	ns	yes
																														F36	Ldlr—/—	Shapiro-Wilk test	0.513053	no	ns	yes
																														F36	Ldlr—/—Diaph1—/—	Shapiro-Wilk test	0.84995	no	ns	yes
																														F37	Ldlr—/—	Shapiro-Wilk test	0.195429	no	ns	yes
																														F37	Ldlr—/—Diaph1—/—	Shapiro-Wilk test	0.744795	no	ns	yes
																														F38	Ldlr—/—	Shapiro-Wilk test	0.923451	no	ns	yes
																														F38	Ldlr—/—Diaph1—/—	Shapiro-Wilk test	0.440347	no	ns	yes
																														F39	Ldlr—/—	Shapiro-Wilk test	0.166042	no	ns	yes
																														F39	Ldlr—/—Diaph1—/—	Shapiro-Wilk test	0.904079	no	ns	yes
																														F40	Ldlr—/—	Shapiro-Wilk test	0.00589789	yes	**	no
																														F40	Ldlr—/—Diaph1—/—	Shapiro-Wilk test	0.972616	no	ns	yes
																														F41	Ldlr—/—	Shapiro-Wilk test	0.00774292	yes	**	no
																														F41	Ldlr—/—Diaph1—/—	Shapiro-Wilk test	0.906989	no	ns	yes
																														F42	Ldlr—/—	Shapiro-Wilk test	0.0553029	no	ns	yes
																														F42	Ldlr—/—Diaph1—/—	Shapiro-Wilk test	0.315376	no	ns	yes
																														F43	Ldlr—/—	Shapiro-Wilk test	0.939566	no	ns	yes
																														F43	Ldlr—/—Diaph1—/—	Shapiro-Wilk test	0.758378	no	ns	yes
																														F44	Ldlr—/—	Shapiro-Wilk test	0.212542	no	ns	yes
																														F44	Ldlr—/—Diaph1—/—	Shapiro-Wilk test	0.59317	no	ns	yes
																														F45	Ldlr—/—	Shapiro-Wilk test	0.204254	no	ns	yes
																														F45	Ldlr—/—Diaph1—/—	Shapiro-Wilk test	0.204295	no	ns	yes
																														F46	Ldlr—/—	Shapiro-Wilk test	0.677885	no	ns	yes
																														F46	Ldlr—/—Diaph1—/—	Shapiro-Wilk test	0.143804	no	ns	yes
																														F47	Ldlr—/—	Shapiro-Wilk test	0.427442	no	ns	yes
																														F47	Ldlr—/—Diaph1—/—	Shapiro-Wilk test	0.422826	no	ns	yes
																														F48	Ldlr—/—	Shapiro-Wilk test	0.214312	no	ns	yes
																														F48	Ldlr—/—Diaph1—/—	Shapiro-Wilk test	0.0507963	no	ns	yes
																														F49	Ldlr—/—	Shapiro-Wilk test	0.170328	no	ns	yes
																														F49	Ldlr—/—Diaph1—/—	Shapiro-Wilk test	0.00280467	yes	**	no
																														F50	Ldlr—/—	Shapiro-Wilk test	0.622182	no	ns	yes
																														F50	Ldlr—/—Diaph1—/—	Shapiro-Wilk test	0.136721	no	ns	yes
																														F51	Ldlr—/—	Shapiro-Wilk test	0.97295	no	ns	yes
																														F51	Ldlr—/—Diaph1—/—	Shapiro-Wilk test	0.0362881	yes	*	no
																														F52	Ldlr—/—	Shapiro-Wilk test	0.517034	no	ns	yes
																														F52	Ldlr—/—Diaph1—/—	Shapiro-Wilk test	0.000375049	yes	***	no
																														F53	Ldlr—/—	Shapiro-Wilk test	0.93239	no	ns	yes
																														F53	Ldlr—/—Diaph1—/—	Shapiro-Wilk test	0.00186704	yes	**	no
																														F54	Ldlr—/—	Shapiro-Wilk test	0.138784	no	ns	yes
																														F54	Ldlr—/—Diaph1—/—	Shapiro-Wilk test	0.00182778	yes	**	no
																														F55	Ldlr—/—	Shapiro-Wilk test	0.370582	no	ns	yes
																														F55	Ldlr—/—Diaph1—/—	Shapiro-Wilk test	0.525501	no	ns	yes
																														F56	Ldlr—/—	Shapiro-Wilk test	0.508058	no	ns	yes
																														F56	Ldlr—/—Diaph1—/—	Shapiro-Wilk test	0.0496694	yes	*	no
																														F57	Ldlr—/—	Shapiro-Wilk test	0.616849	no	ns	yes
																														F57	Ldlr—/—Diaph1—/—	Shapiro-Wilk test	0.199445	no	ns	yes
																														F58	Ldlr—/—	Shapiro-Wilk test	0.738223	no	ns	yes
																														F58	Ldlr—/—Diaph1—/—	Shapiro-Wilk test	0.23941	no	ns	yes
																														F59	Ldlr—/—	Shapiro-Wilk test	0.425521	no	ns	yes
																														F59	Ldlr—/—Diaph1—/—	Shapiro-Wilk test	0.0622073	no	ns	yes
																														F60	Ldlr—/—	Shapiro-Wilk test	0.74602	no	ns	yes
																														F60	Ldlr—/—Diaph1—/—	Shapiro-Wilk test	0.0390459	yes	*	no
																														F61	Ldlr—/—	Shapiro-Wilk test	0.330092	no	ns	yes
																														F61	Ldlr—/—Diaph1—/—	Shapiro-Wilk test	0.133512	no	ns	yes
																														F62	Ldlr—/—	Shapiro-Wilk test	0.643975	no	ns	yes
																														F62	Ldlr—/—Diaph1—/—	Shapiro-Wilk test	0.027758	yes	*	no
																														F63	Ldlr—/—	Shapiro-Wilk test	0.576167	no	ns	yes
																														F63	Ldlr—/—Diaph1—/—	Shapiro-Wilk test	0.00987676	yes	**	no
																														F64	Ldlr—/—	Shapiro-Wilk test	0.284156	no	ns	yes
																														F64	Ldlr—/—Diaph1—/—	Shapiro-Wilk test	0.0701293	no	ns	yes
																														F65	Ldlr—/—	Shapiro-Wilk test	0.536918	no	ns	yes
																														F65	Ldlr—/—Diaph1—/—	Shapiro-Wilk test	0.405079	no	ns	yes
																														F66	Ldlr—/—	Shapiro-Wilk test	0.786393	no	ns	yes
																														F66	Ldlr—/—Diaph1—/—	Shapiro-Wilk test	0.742838	no	ns	yes
																														F67	Ldlr—/—	Shapiro-Wilk test	0.043865	yes	*	no
																														F67	Ldlr—/—Diaph1—/—	Shapiro-Wilk test	0.0912447	no	ns	yes
																														F68	Ldlr—/—	Shapiro-Wilk test	0.88352	no	ns	yes
																														F68	Ldlr—/—Diaph1—/—	Shapiro-Wilk test	0.137873	no	ns	yes
																														F69	Ldlr—/—	Shapiro-Wilk test	0.920989	no	ns	yes
																														F69	Ldlr—/—Diaph1—/—	Shapiro-Wilk test	0.878434	no	ns	yes
																														F70	Ldlr—/—	Shapiro-Wilk test	0.781532	no	ns	yes
																														F70	Ldlr—/—Diaph1—/—	Shapiro-Wilk test	0.407103	no	ns	yes
																														F71	Ldlr—/—	Shapiro-Wilk test	0.477692	no	ns	yes
																														F71	Ldlr—/—Diaph1—/—	Shapiro-Wilk test	0.33859	no	ns	yes

## Sheet: Fig. 3a
Fig. 3a																Normality test
																Shapiro-Wilk test				Ldlr—/—Diaph1—/— vs Ldlr—/—
																p-value	Pass normality test	Summary		Unpaired t test
DIAPH1 Stain	Ldlr—/—	84.5558	80.2509	77.1689	89.0668											0.962304	yes	ns		p-value	0.00241649
	Ldlr—/—Diaph1—/—	1.0679	2.0733	0.0732	1.0703											0.22954	yes	ns		Significance	**

[truncated: 28 more sheets: Fig. 3b, Fig. 3c, Fig. 3d, Fig. 3e, Fig. 3f, Fig. 3g, Fig. 4b, Fig. 4c, Fig. 5b and 5c, Fig. 5d, Fig. 5e, Fig. 5f, Fig. 5g, Fig. 5h, Fig. 6B, Fig. 6C, Fig. 6D and 6E, Fig. 6F, Fig. 7b, Fig. 7c …]
