# Supplementary material for: DIAPH1 mediates progression of atherosclerosis and regulates hepatic lipid metabolism in mice
Source: Commun Biol. 2023 Mar 17;6:280. doi: 10.1038/s42003-023-04643-2 (PMC10023694; doi:10.1038/s42003-023-04643-2)
Supplement: Supplementary file 4 — Supplementary Data 2 [file 42003_2023_4643_MOESM4_ESM.xlsx]

## Sheet: Sup Fig 1e
Sup Fig. 1e																Normality test
																Shapiro-Wilk test				Ldlr—/—Diaph1—/— vs Ldlr—/—
																p-value	Passesd normality test	Summary		Unpaired t test
AGE Stain	Ldlr—/—	35.5504	23.4189	25.8969	30.1373	28.0441	26.8014	29.6449	31.7848	27.2847						0.865224	yes	ns		p-value	3.04004e-06
	Ldlr—/—Diaph1—/—	18.8829	16.0517	12.839	17.6344	22.4571	15.573	21.261	9.06525	19.5955						0.871847	yes	ns		Significance	****

## Sheet: Sup Fig 1f
Sup Fig. 1f													Normality test
													Shapiro-Wilk test				Ldlr—/—Diaph1—/— vs Ldlr—/—
													p-value	Passesd normality test	Summary		Unpaired t test
RAGE Stain	Ldlr—/—	15.9862	16.3601	12.5941	18.5261								0.783039526214391	yes	ns		p-value	0.028925303200839
	Ldlr—/—Diaph1—/—	11.2044	9.95799	10.9732	5.53245								0.818813263629605	yes	ns		Significance	*

## Sheet: Sup Fig. 2a
Sup Fig. 2a														Normality test
														Shapiro-Wilk test				Ldlr—/—Diaph1—/— vs Ldlr—/—
														p-value	Pass normality test	Summary		Unpaired t test
Mean Atherosclerotic Lesion	Ldlr—/—	584809	1.42153e+06	1.15058e+06	751925	869555	854529								yes			p-value	0.0454
	Ldlr—/—Diaph1—/—	573858	478118	434434	994448	401307	414184	319906							yes			Significance	*
Unpaired t test
P value	0.0144
P value summary	*
Significantly different (P < 0.05)?	Yes
One- or two-tailed P value?	Two-tailed
t, df	t=2.902, df=11
How big is the difference?
Mean of column A	938821
Mean of column B	516608
Difference between means (B - A) ± SEM	-422213 ± 145497
95% confidence interval	-742450 to -101977
R squared (eta squared)	0.4336
F test to compare variances
F, DFn, Dfd	1.786, 5, 6
P value	0.4996
P value summary	ns
Significantly different (P < 0.05)?	No
Data analyzed
Sample size, column A	6
Sample size, column B	7

## Sheet: Sup Fig. 2b
Sup Fig. 2b														Normality test
														Shapiro-Wilk test				Ldlr—/—Diaph1—/— vs Ldlr—/—
														p-value	Pass normality test	Summary		Unpaired t test
Mean Atherosclerotic Lesion	Ldlr—/—	616879	740713	711018	380063	564052	687471	739606	495454						yes			p-value	0.0454
	Ldlr—/—Diaph1—/—	507043	767419	592575	441155	337684	595889	290020	266684	201360					yes			Significance	*
Table Analyzed	Mean Lesion Area
Column B	SKO
vs.	vs.
Column A	DKO
Unpaired t test
P value	0.0454
P value summary	*
Significantly different (P < 0.05)?	Yes
One- or two-tailed P value?	Two-tailed
t, df	t=2.182, df=15
How big is the difference?
Mean of column A	444425
Mean of column B	616907
Difference between means (B - A) ¬± SEM	172481 ¬± 79042
95% confidence interval	4006 to 340956
R squared (eta squared)	0.241
F test to compare variances
F, DFn, Dfd	2.072, 8, 7
P value	0.353
P value summary	ns
Significantly different (P < 0.05)?	No
Data analyzed
Sample size, column A	9
Sample size, column B	8
	DKO_x000D_vs._x000D_SKO
Pearson r
r	0.4654
95% confidence interval	-0.3560 to 0.8811
R squared	0.2166
P value
P (two-tailed)	0.2451
P value summary	ns
Significant? (alpha = 0.05)	No
Number of XY Pairs	8

## Sheet: Sup Fig. 3b
Sup Fig. 3b (=Sup Table 1)
																Normality test
																Shapiro-Wilk test				Ldlr—/—Diaph1—/— vs Ldlr—/—
												mean	SE	n		p-value	Pass normality test	Summary		Unpaired t test
%CD14+ from CD45+/Lin-/CD11b+ cells	Ldlr—/—	19.7026	24.4898	30.2083	26.4664	36.971	28.4294	44	39.2857			31.1942	2.89953	8		0.8612	Yes	ns		p-value	0.4184
	Ldlr—/—Diaph1—/—	21.7391	28.3784	30.1587	25.5814	32.7586	30.989	21.3018	36.253	22.3022	35.4839	28.4946	1.76521	10		0.3702	Yes	ns		Significance	ns
																				Unpaired t test
%Ly6C+ from CD45+/Lin-/CD11b+ cells	Ldlr—/—	37.5465	38.7755	28.125	28.4692	45.657	36.7793	44.8	41.0714			37.653	2.32989	8		0.3259	Yes	ns		p-value	0.1072
	Ldlr—/—Diaph1—/—	37.8882	31.0811	28.5714	24.4186	36.6379	25.9341	44.3787	26.764	19.4245	41.129	31.6227	2.54681	10		0.8008	Yes	ns		Significance	ns
																				Unpaired t test
%CD163+ from CD45+/Lin-/CD11b+ cells	Ldlr—/—	13.7546	7.14286	21.875	32.9042	30.9577	35.7853	46.4	36.3095			28.1411	4.58321	8		0.7134	Yes	ns		p-value	0.7429
	Ldlr—/—Diaph1—/—	18.6335	23.6486	25.3968	22.093	46.1207	32.3077	28.4024	31.6302	36.6906	33.0645	29.7988	2.53291	10		0.8083	Yes	ns		Significance	ns
																				Unpaired t test
%CD206+ from CD45+/Lin-/CD11b+ cells	Ldlr—/—	20.0743	12.2449	31.25	23.319	24.7216	24.4533	40.8	33.3333			26.2746	3.09177	8		0.9497	Yes	ns		p-value	0.9833
	Ldlr—/—Diaph1—/—	23.6025	27.7027	28.5714	34.8837	28.0172	16.044	16.568	17.2749	33.813	37.0968	26.3574	2.46162	10		0.2776	Yes	ns		Significance	ns

## Sheet: Sup Fig. 4a
Sup Fig. 4a													Normality test
													Shapiro-Wilk test				Ldlr—/—Diaph1—/— vs Ldlr—/—
													p-value	Pass normality test	Summary		Unpaired t test
Nos2	Ldlr—/—	1.23632	0.800785	0.664456	1.26153	0.680309	1.03583	1.32078					0.169940572388353	yes	ns		p-value	8.04552505477489e-05
	Ldlr—/—Diaph1—/—	0.160642	0.602623	0.126635	0.223783	0.270642	0.160983	0.372873					0.110600174646391	yes	ns		Significance	****

## Sheet: Sup Fig. 4b
Sup Fig. 4b													Normality test
													Shapiro-Wilk test				Ldlr—/—Diaph1—/— vs Ldlr—/—
													p-value	Pass normality test	Summary		wilcoxon rank-sum test
Tnfa	Ldlr—/—	1.09205	0.562786	0.852205	0.623791	0.635275	1.34456	1.88933					0.20786462176215	yes	ns		p-value	0.000582750582750583
	Ldlr—/—Diaph1—/—	0.482866	0.0701151	0.0889977	0.0529375	0.122615	0.0183611	0.0171262					0.00154701260710889	no	**		Significance	***

## Sheet: Sup Fig. 4c
Sup Fig. 4c													Normality test
													Shapiro-Wilk test				Ldlr—/—Diaph1—/— vs Ldlr—/—
													p-value	Pass normality test	Summary		Unpaired t test
IL10	Ldlr—/—	2.44428	1.17143	0.483268	0.290272	0.458423	1.07871	1.07362					0.111045787944008	yes	ns		p-value	0.0166580918898853
	Ldlr—/—Diaph1—/—	14.8506	9.47663	3.93984	2.94745	2.86146	3.51526	9.47548					0.0710021740722561	yes	ns		Significance	*

## Sheet: Sup Fig. 4d
Sup Fig 4d													Normality test
													Shapiro-Wilk test				Ldlr—/—Diaph1—/— vs Ldlr—/—
													p-value	Pass normality test	Summary		Unpaired t test
Arg1	Ldlr—/—	0.160668	0.188441	0.0975439	2.46074	1.20049	2.46994	0.422176					0.0289370160806544	no	*		p-value	0.000582750582750583
	Ldlr—/—Diaph1—/—	15.212	14.8301	12.7555	7.68201	10.8105	18.5595	7.59879					0.638787583832919	yes	ns		Significance	***

## Sheet: Sup Fig. 4e
Sup Fig. 4e													Normality test
													Shapiro-Wilk test				Ldlr—/—Diaph1—/— vs Ldlr—/—
													p-value	Pass normality test	Summary		Unpaired t test
Ccl2	Ldlr—/—	1.19788	1.95249	0.280728	1.78309	0.367005	0.467803	0.951013					0.30953830786716	yes	ns		p-value	0.217103921141178
	Ldlr—/—Diaph1—/—	0.832488	0.953624	0.587379	3.27471	2.03817	1.9008	1.37425					0.432580509285103	yes	ns		Significance	ns

[truncated: 20 more sheets: Sup Fig 4f, Sup Fig 4g, Sup Fig. 5c, Sup Fig. 5d, Sup. Fig 5e, Sup Fig. 5f, Sup Fig. 5g, Sup Fig. 5h, Sup Fig. 5i, Sup Fig. 5j, Sup Fig 6a, Sup Fig 6b, Sup Fig 6c, Sup Fig. 7b, Sup Fig 7c, Sup Fig. 8, Sup Fig. 9B, Sup Fig. 9C-9D-9E, Sup Fig. 10b-10c, Sup Fig 11]
