# Supplementary material for: DIAPH1 mediates progression of atherosclerosis and regulates hepatic lipid metabolism in mice
Source: Commun Biol. 2023 Mar 17;6:280. doi: 10.1038/s42003-023-04643-2 (PMC10023694; doi:10.1038/s42003-023-04643-2)
Supplement: Supplementary file 8 — Supplementary Data 6 [file 42003_2023_4643_MOESM8_ESM.xlsx]

## Sheet: Sheet1
Supplementary Data 6. Differentially expressed genes in Ldlr—/—Diaph1—/— vs. Ldlr—/— with FDR < 0.05
ENTREZID	SYMBOL	GENE NAME	log2FC	P.Value	FDR
100041231	Gm3219	B-cell CLL/lymphoma 7C pseudogene	-2.57	P<0.0001	0.0001
77619	Prelid2	PRELI domain containing 2	3.11	P<0.0001	0.0002
69134	Fam25c	family with sequence similarity 25, member C	-3.46	P<0.0001	0.0003
239038	Lrit2	leucine-rich repeat, immunoglobulin-like and transmembrane domains 2	-8.33	P<0.0001	0.0003
16006	Igfbp1	insulin-like growth factor binding protein 1	-3.04	P<0.0001	0.0004
234724	Tat	tyrosine aminotransferase	-1.81	P<0.0001	0.0004
17930	Myom2	myomesin 2	7.75	P<0.0001	0.0004
13034	Ctse	cathepsin E	6.31	P<0.0001	0.0004
333182	Cox6b2	cytochrome c oxidase subunit 6B2	4.22	P<0.0001	0.001
252876	Gin1	gypsy retrotransposon integrase 1	-1.6	P<0.0001	0.0046
80981	Arl4d	ADP-ribosylation factor-like 4D	-1.78	P<0.0001	0.006
13836	Epha2	Eph receptor A2	-1.67	P<0.0001	0.009
54610	Tbc1d8	TBC1 domain family, member 8	-1.71	P<0.0001	0.01
12279	C9	complement component 9	1.9	P<0.0001	0.01
77794	Adamtsl2	ADAMTS-like 2	-1.97	P<0.0001	0.01
212439	AA986860	expressed sequence AA986860	-1.94	P<0.0001	0.01
223775	Pim3	proviral integration site 3	-1.44	P<0.0001	0.01
63959	Slc29a1	solute carrier family 29 (nucleoside transporters), member 1	-1.3	P<0.0001	0.01
100036521	Umad1	UMAP1-MVP12 associated (UMA) domain containing 1	1.33	P<0.0001	0.012
55990	Fmo2	flavin containing monooxygenase 2	-1.28	P<0.0001	0.012
23923	Aadat	aminoadipate aminotransferase	1.19	P<0.0001	0.012
67702	Rnf149	ring finger protein 149	1.25	P<0.0001	0.013
74747	Ddit4	DNA-damage-inducible transcript 4	-2.22	P<0.0001	0.014
319713	Ablim3	actin binding LIM protein family, member 3	-1.49	P<0.0001	0.014
239037	Lrit1	leucine-rich repeat, immunoglobulin-like and transmembrane domains 1	-6.67	P<0.0001	0.014
227627	Obp2a	odorant binding protein 2A	3.62	P<0.0001	0.015
229599	Ciart	circadian associated repressor of transcription	-1.65	P<0.0001	0.015
18777	Lypla1	lysophospholipase 1	1.5	P<0.0001	0.015
232288	Frmd4b	FERM domain containing 4B	-1.97	P<0.0001	0.016
26408	Map3k5	mitogen-activated protein kinase kinase kinase 5	-1.11	P<0.0001	0.017
73149	Clec4a3	C-type lectin domain family 4, member a3	1.64	P<0.0001	0.017
73182	Pear1	platelet endothelial aggregation receptor 1	-1.16	P<0.0001	0.017
69627	Fam89a	family with sequence similarity 89, member A	1.64	P<0.0001	0.017
21648	Dynlt1b	dynein light chain Tctex-type 1B	1.35	P<0.0001	0.017
280287	Kiss1	KiSS-1 metastasis-suppressor	-4.47	P<0.0001	0.017
74144	Robo4	roundabout guidance receptor 4	-1.1	P<0.0001	0.017
270035	Letm2	leucine zipper-EF-hand containing transmembrane protein 2	-1.7	P<0.0001	0.017
67695	Ost4	oligosaccharyltransferase complex subunit 4 (non-catalytic)	1.64	P<0.0001	0.017
68369	0610031O16Rik	RIKEN cDNA 0610031O16 gene	1.23	P<0.0001	0.017
56699	Cdc42ep4	CDC42 effector protein (Rho GTPase binding) 4	-1.06	P<0.0001	0.018
66092	Ghitm	growth hormone inducible transmembrane protein	1.08	P<0.0001	0.018
13370	Dio1	deiodinase, iodothyronine, type I	1.48	P<0.0001	0.019
319638	Nt5dc1	5'-nucleotidase domain containing 1	1.49	P<0.0001	0.019
212528	Trmt1	tRNA methyltransferase 1	-0.99	P<0.0001	0.02
68944	Tmco1	transmembrane and coiled-coil domains 1	1.6	P<0.0001	0.02
15452	Hprt	hypoxanthine guanine phosphoribosyl transferase	1.41	P<0.0001	0.02
78558	Htra3	HtrA serine peptidase 3	-1.8	P<0.0001	0.02
17713	Grpel1	GrpE-like 1, mitochondrial	1.7	P<0.0001	0.02
14455	Gas5	growth arrest specific 5	-0.93	P<0.0001	0.02
234825	Klhdc4	kelch domain containing 4	-0.99	P<0.0001	0.02
57316	C1d	C1D nuclear receptor co-repressor	1.43	P<0.0001	0.02
67387	Unc50	unc-50 homolog	1.09	P<0.0001	0.02
100502816	NA	NA	-1.44	P<0.0001	0.02
12892	Cpox	coproporphyrinogen oxidase	1.04	P<0.0001	0.02
57896	Krcc1	lysine-rich coiled-coil 1	1.17	P<0.0001	0.02
106861	Abhd3	abhydrolase domain containing 3	1.24	P<0.0001	0.02
50702	Cfhr1	complement factor H-related 1	1.29	P<0.0001	0.02
68250	Ciao2a	cytosolic iron-sulfur assembly component 2A	1.25	P<0.0001	0.02
17117	Amacr	alpha-methylacyl-CoA racemase	0.91	0.0001	0.02
71093	Atoh8	atonal bHLH transcription factor 8	-1.28	0.0001	0.02
77090	Ocel1	occludin/ELL domain containing 1	1.61	0.0001	0.022
230379	Acer2	alkaline ceramidase 2	-1.01	0.0001	0.022
52245	Commd2	COMM domain containing 2	1.56	0.0001	0.022
69546	Mapk1ip1	mitogen-activated protein kinase 1 interacting protein 1	-1.56	0.0001	0.022
100861722	NA	NA	-0.93	0.0001	0.022
16529	Kcnk5	potassium channel, subfamily K, member 5	-1.12	0.0001	0.023
12835	Col6a3	collagen, type VI, alpha 3	-1.57	0.0001	0.023
668178	Mettl7a3	methyltransferase like 7A3	1.71	0.0001	0.023
67698	Fam174a	family with sequence similarity 174, member A	1.45	0.0001	0.024
381806	Gm10319	murinoglobulin pseudogene	1.04	0.0001	0.024
14245	Lpin1	lipin 1	-2.85	0.0001	0.024
56374	Tmem59	transmembrane protein 59	1.56	0.0002	0.025
66536	Nipsnap3b	nipsnap homolog 3B	1.28	0.0002	0.025
17527	Mpv17	MpV17 mitochondrial inner membrane protein	1.02	0.0002	0.025
227102	Ormdl1	ORM1-like 1 (S. cerevisiae)	1.55	0.0002	0.025
57441	Gmnn	geminin	0.97	0.0002	0.026
378425	Nlrp12	NLR family, pyrin domain containing 12	-1.59	0.0002	0.026
231386	Ythdc1	YTH domain containing 1	-1.12	0.0002	0.026
209760	Tmc7	transmembrane channel-like gene family 7	-2.12	0.0002	0.026
382044	Ces1b	carboxylesterase 1B	2.39	0.0002	0.026
231329	Polr2b	polymerase (RNA) II (DNA directed) polypeptide B	0.88	0.0002	0.026
75422	Mettl5	methyltransferase like 5	1.08	0.0002	0.026
338467	Morc3	microrchidia 3	-1.5	0.0002	0.026
19734	Rgs16	regulator of G-protein signaling 16	-2.97	0.0002	0.026
629557	Gm6981	glyceraldehyde-3-phosphate dehydrogenase pseudogene	2.46	0.0002	0.026
22151	Tubb2a	tubulin, beta 2A class IIA	-1.22	0.0002	0.026
20288	Msr1	macrophage scavenger receptor 1	1.29	0.0002	0.027
117198	Ivns1abp	influenza virus NS1A binding protein	-0.94	0.0002	0.027
665205	Gm14327	predicted gene 14327	1.87	0.0002	0.027
68396	Nat8	N-acetyltransferase 8 (GCN5-related)	1.37	0.0002	0.028
75686	Nudt16	nudix (nucleoside diphosphate linked moiety X)-type motif 16	1.06	0.0002	0.029
100503571	NA	NA	1.74	0.0002	0.029
214403	Gm4788	predicted gene 4788	1.17	0.0002	0.029
53375	Mtx2	metaxin 2	1.04	0.0002	0.029
30045	Dnajc12	DnaJ heat shock protein family (Hsp40) member C12	1.73	0.0002	0.029
72477	Tmem87b	transmembrane protein 87B	-1.15	0.0002	0.029
14630	Gclm	glutamate-cysteine ligase, modifier subunit	1.07	0.0002	0.029
381269	Mreg	melanoregulin	0.96	0.0002	0.029
67510	Tvp23b	trans-golgi network vesicle protein 23B	0.93	0.0002	0.029
81877	Tnxb	tenascin XB	-1.26	0.0002	0.029
244416	Ppp1r3b	protein phosphatase 1, regulatory subunit 3B	-1.1	0.0002	0.029
76454	Fbxo31	F-box protein 31	-0.94	0.0002	0.029
20133	Rrm1	ribonucleotide reductase M1	0.92	0.0002	0.029
110789	Adgrv1	adhesion G protein-coupled receptor V1	1.64	0.0003	0.03
21961	Tns1	tensin 1	-1.36	0.0003	0.03
67207	Lsm1	LSM1 homolog, mRNA degradation associated	1.35	0.0003	0.03
19252	Dusp1	dual specificity phosphatase 1	-2.68	0.0003	0.03
54384	Mtmr7	myotubularin related protein 7	1.34	0.0003	0.03
12475	Cd14	CD14 antigen	1.6	0.0003	0.031
85031	Pla1a	phospholipase A1 member A	0.73	0.0003	0.031
100213	Rusc2	RUN and SH3 domain containing 2	-1.14	0.0003	0.031
100862380	NA	NA	-3.02	0.0003	0.031
66204	Acyp1	acylphosphatase 1, erythrocyte (common) type	0.88	0.0003	0.031
18634	Pex7	peroxisomal biogenesis factor 7	0.91	0.0003	0.032
76487	Ppp1r3g	protein phosphatase 1, regulatory subunit 3G	-4.29	0.0003	0.032
100559	Ugt2b38	UDP glucuronosyltransferase 2 family, polypeptide B38	1.49	0.0003	0.032
57317	Srsf4	serine/arginine-rich splicing factor 4	-1.13	0.0003	0.032
622167	Gm12718	predicted gene 12718	2.42	0.0003	0.032
12346	Car1	carbonic anhydrase 1	1.14	0.0003	0.032
20229	Sat1	spermidine/spermine N1-acetyl transferase 1	0.94	0.0003	0.032
53325	Banp	BTG3 associated nuclear protein	-1.24	0.0003	0.032
67997	Ddx59	DEAD (Asp-Glu-Ala-Asp) box polypeptide 59	1.21	0.0003	0.032
100900	Hscb	HscB iron-sulfur cluster co-chaperone	1.25	0.0003	0.032
14366	Fzd4	frizzled class receptor 4	1.5	0.0003	0.032
103080	103080	septin 10	1.17	0.0003	0.033
208164	Fam180a	family with sequence similarity 180, member A	-2.01	0.0003	0.033
56442	Serinc1	serine incorporator 1	0.83	0.0004	0.034
13190	Dct	dopachrome tautomerase	2.06	0.0004	0.034
69675	Pxdn	peroxidasin	-1.25	0.0004	0.034
22381	Tceal9	transcription elongation factor A like 9	1.47	0.0004	0.034
20410	Sorbs3	sorbin and SH3 domain containing 3	-1.66	0.0004	0.034
18749	Prkacb	protein kinase, cAMP dependent, catalytic, beta	0.85	0.0004	0.034
625785	Gm6623	akirin 1 pseudogene	1.25	0.0004	0.034
66757	Adat2	adenosine deaminase, tRNA-specific 2	1.3	0.0004	0.034
226594	Rcsd1	RCSD domain containing 1	-0.86	0.0004	0.034
230125	Slc25a51	solute carrier family 25, member 51	-1.13	0.0004	0.034
270627	Taf1	TATA-box binding protein associated factor 1	-1.23	0.0004	0.034
94043	Tm2d1	TM2 domain containing 1	1.56	0.0004	0.034
237082	Nxt2	nuclear transport factor 2-like export factor 2	1.06	0.0004	0.034
30960	Vapa	vesicle-associated membrane protein, associated protein A	0.94	0.0004	0.034
545288	Cyp2c67	cytochrome P450, family 2, subfamily c, polypeptide 67	1.28	0.0004	0.035
14219	Ccn2	cellular communication network factor 2	-1.59	0.0004	0.035
66205	Cd302	CD302 antigen	1.2	0.0004	0.035
18132	Notch4	notch 4	-1.14	0.0004	0.035
12660	Chka	choline kinase alpha	-1.53	0.0004	0.035
12269	C4bp	complement component 4 binding protein	1.05	0.0004	0.035
18171	Nr1i2	nuclear receptor subfamily 1, group I, member 2	-0.76	0.0004	0.035
170791	Rbm39	RNA binding motif protein 39	-1.13	0.0004	0.036
54403	Slc4a4	solute carrier family 4 (anion exchanger), member 4	1.11	0.0004	0.036
269003	Sap130	Sin3A associated protein	-0.96	0.0004	0.036
71919	Rpap3	RNA polymerase II associated protein 3	1.48	0.0005	0.036
14300	Frg1	FSHD region gene 1	0.76	0.0005	0.036
665402	Gm7623	predicted gene 7623	1.15	0.0005	0.036
66887	Lonp2	lon peptidase 2, peroxisomal	0.83	0.0005	0.036
319885	Zcchc7	zinc finger, CCHC domain containing 7	-1.38	0.0005	0.036
217732	Cipc	CLOCK interacting protein, circadian	-1	0.0005	0.036
53608	Map3k6	mitogen-activated protein kinase kinase kinase 6	-1.66	0.0005	0.036
668215	Hectd2os	Hectd2, opposite strand	1.59	0.0005	0.036
241494	Zfp385b	zinc finger protein 385B	-0.84	0.0005	0.037
16490	Kcna2	potassium voltage-gated channel, shaker-related subfamily, member 2	-1.22	0.0005	0.037
19411	Rarg	retinoic acid receptor, gamma	-1.09	0.0005	0.037
13040	Ctss	cathepsin S	1.31	0.0005	0.038
21938	Tnfrsf1b	tumor necrosis factor receptor superfamily, member 1b	-0.85	0.0005	0.038
319269	A130040M12Rik	RIKEN cDNA A130040M12 gene	-1.24	0.0005	0.038
53380	Psmd10	proteasome (prosome, macropain) 26S subunit, non-ATPase, 10	0.94	0.0005	0.038
70061	Sdr9c7	4short chain dehydrogenase/reductase family 9C, member 7	1.18	0.0005	0.038
434434	Gm5621	predicted gene 5621	1.46	0.0005	0.038
16658	Mafb	v-maf musculoaponeurotic fibrosarcoma oncogene family, protein B (avian)	-1.34	0.0005	0.038
109901	Cela1	chymotrypsin-like elastase family, member 1	1.1	0.0005	0.038
12747	Clk1	CDC-like kinase 1	-1.24	0.0005	0.038
12537	Cdk11b	cyclin-dependent kinase 11B	-0.93	0.0005	0.038
237553	Trhde	TRH-degrading enzyme	1.74	0.0005	0.038
27219	Sgk2	serum/glucocorticoid regulated kinase 2	-1.2	0.0005	0.038
12928	Crk	v-crk avian sarcoma virus CT10 oncogene homolog	0.86	0.0005	0.038
18538	Pcna	proliferating cell nuclear antigen	1.03	0.0006	0.038
83702	Akr1c6	aldo-keto reductase family 1, member C6	1.09	0.0006	0.038
12140	Fabp7	fatty acid binding protein 7, brain	1.26	0.0006	0.038
67452	Pnpla8	patatin-like phospholipase domain containing 8	0.9	0.0006	0.038
14060	F13b	coagulation factor XIII, beta subunit	0.89	0.0006	0.038
76574	Mfsd2a	major facilitator superfamily domain containing 2A	-1.5	0.0006	0.038
59044	Rnf130	ring finger protein 130	1.11	0.0006	0.038
110821	Pcca	propionyl-Coenzyme A carboxylase, alpha polypeptide	1.04	0.0006	0.038
17190	Mbd1	methyl-CpG binding domain protein 1	-0.99	0.0006	0.038
16413	Itgb1bp1	integrin beta 1 binding protein 1	0.97	0.0006	0.038
19063	Ppt1	palmitoyl-protein thioesterase 1	0.85	0.0006	0.038
104303	Arl1	ADP-ribosylation factor-like 1	1.52	0.0006	0.038
226691	Ifi207	interferon activated gene 207	-1.07	0.0006	0.038
23886	Gdf15	growth differentiation factor 15	-3.04	0.0006	0.038
83965	Enpp5	ectonucleotide pyrophosphatase/phosphodiesterase 5	0.91	0.0006	0.038
66270	Retreg1	reticulophagy regulator 1	-0.9	0.0006	0.038
64011	Nrgn	neurogranin	-2.08	0.0006	0.038
69836	Pla2g12b	phospholipase A2, group XIIB	0.86	0.0006	0.038
71929	Tmem123	transmembrane protein 123	0.87	0.0006	0.038
545490	Zfp973	zinc finger protein 973	1.27	0.0006	0.038
22241	Ulk1	unc-51 like kinase 1	-1.17	0.0006	0.038
67834	Idh3a	isocitrate dehydrogenase 3 (NAD+) alpha	0.73	0.0006	0.038
18416	Otc	ornithine transcarbamylase	1.13	0.0006	0.039
93747	Echs1	enoyl Coenzyme A hydratase, short chain, 1, mitochondrial	0.99	0.0006	0.039
73683	Atg16l2	autophagy related 16-like 2 (S. cerevisiae)	-1.72	0.0006	0.039
260299	Cadm4	cell adhesion molecule 4	0.75	0.0006	0.039
14605	Tsc22d3	TSC22 domain family, member 3	-1.29	0.0006	0.039
66333	Aqp11	aquaporin 11	1.04	0.0007	0.039
223337	Ugt3a2	UDP glycosyltransferases 3 family, polypeptide A2	0.99	0.0007	0.039
101214	Tra2a	transformer 2 alpha	-1.21	0.0007	0.04
448850	Znhit3	zinc finger, HIT type 3	1.03	0.0007	0.04
100041098	Tma7-ps	translational machinery associated 7 homolog (S. cerevisiae), pseudogene	1.05	0.0007	0.04
14229	Fkbp5	FK506 binding protein 5	-1.39	0.0007	0.04
22193	Ube2e3	ubiquitin-conjugating enzyme E2E 3	0.78	0.0007	0.04
65114	Vps35	VPS35 retromer complex component	0.95	0.0007	0.041
229517	Slc25a44	solute carrier family 25, member 44	-0.91	0.0007	0.041
66310	Dpy30	dpy-30, histone methyltransferase complex regulatory subunit	0.97	0.0007	0.041
18669	Abcb1b	ATP-binding cassette, sub-family B (MDR/TAP), member 1B	1.48	0.0007	0.041
12314	Calm2	calmodulin 2	0.73	0.0007	0.041
67528	Nudt7	nudix (nucleoside diphosphate linked moiety X)-type motif 7	1.32	0.0007	0.041
76561	Snx7	sorting nexin 7	1.22	0.0007	0.042
226982	Eif5b	eukaryotic translation initiation factor 5B	-0.87	0.0007	0.042
66241	Tmem9	transmembrane protein 9	0.85	0.0008	0.042
546546	Serpina3h	serine (or cysteine) peptidase inhibitor, clade A, member 3H	1.8	0.0008	0.042
56791	Ube2l6	ubiquitin-conjugating enzyme E2L 6	1.35	0.0008	0.042
213393	Depp1	DEPP1 autophagy regulator	-0.91	0.0008	0.042
226791	Lyplal1	lysophospholipase-like 1	1.25	0.0008	0.042
68428	Steap3	STEAP family member 3	0.9	0.0008	0.042
18626	Per1	period circadian clock 1	-1.5	0.0008	0.042
21780	Tfam	transcription factor A, mitochondrial	0.71	0.0008	0.042
29807	Tpk1	thiamine pyrophosphokinase	0.89	0.0008	0.042
24017	Rnf13	ring finger protein 13	1.09	0.0008	0.042
74069	Serpina3a	serine (or cysteine) peptidase inhibitor, clade A, member 3A	5.16	0.0008	0.042
215456	Gpat2	glycerol-3-phosphate acyltransferase 2, mitochondrial	-1.3	0.0008	0.042
319899	Dock6	dedicator of cytokinesis 6	-1.33	0.0008	0.042
319518	Pdpr	pyruvate dehydrogenase phosphatase regulatory subunit	1.46	0.0008	0.042
667250	Gm12657	predicted gene 12657	1.39	0.0008	0.042
380713	Scarf1	scavenger receptor class F, member 1	-1.56	0.0008	0.042
195208	Dcdc2a	doublecortin domain containing 2a	-1.38	0.0008	0.042
229595	Adamtsl4	ADAMTS-like 4	-1.27	0.0008	0.042
15903	Id3	inhibitor of DNA binding 3	0.74	0.0008	0.042
100503659	Cbarp	calcium channel, voltage-dependent, beta subunit associated regulatory protein	-0.95	0.0008	0.042
19073	Srgn	serglycin	1.35	0.0008	0.042
107350	AW112010	expressed sequence AW112010	1.16	0.0008	0.042
240756	Klhl12	kelch-like 12	-0.89	0.0009	0.044
353170	Txlng	taxilin gamma	-1.58	0.0009	0.044
69551	2310022B05Rik	RIKEN cDNA 2310022B05 gene	-0.78	0.0009	0.044
114674	Gtf2ird2	GTF2I repeat domain containing 2	-1.26	0.0009	0.044
20363	Selenop	selenoprotein P	1.18	0.0009	0.044
69742	Tm2d2	TM2 domain containing 2	0.88	0.0009	0.044
100042023	Gm10193	predicted gene 10193	0.87	0.0009	0.044
68002	Sdhaf4	succinate dehydrogenase complex assembly factor 4	1.11	0.0009	0.044
56535	Pex3	peroxisomal biogenesis factor 3	0.69	0.0009	0.044
53319	Nxf1	nuclear RNA export factor 1	-1.14	0.0009	0.044
319159	H4c11	H4 clustered histone 11	1.45	0.0009	0.044
100705	Acacb	acetyl-Coenzyme A carboxylase beta	-2.12	0.0009	0.044
12626	Cetn3	centrin 3	1.04	0.0009	0.044
109006	Ciapin1	cytokine induced apoptosis inhibitor 1	1.28	0.0009	0.044
76500	Ip6k2	inositol hexaphosphate kinase 2	-1.02	0.0009	0.044
228775	Trib3	tribbles pseudokinase 3	-1.28	0.0009	0.044
381530	Mup20	major urinary protein 20	2.29	0.0009	0.044
57319	Smpdl3a	sphingomyelin phosphodiesterase, acid-like 3A	1.02	0.0009	0.044
19428	Rasl2-9	RAS-like, family 2, locus 9	1.18	0.0009	0.044
81898	Sf3b1	splicing factor 3b, subunit 1	-0.84	0.0009	0.044
100038948	Mup9	major urinary protein 9	1.74	0.0009	0.044
66086	Fopnl	Fgfr1op N-terminal like	0.94	0.001	0.045
66928	Dmac1	distal membrane arm assembly complex 1	0.79	0.001	0.045
170442	Bbox1	butyrobetaine (gamma), 2-oxoglutarate dioxygenase 1 (gamma-butyrobetaine hydroxylase)	1.07	0.001	0.045
245638	Tbc1d8b	TBC1 domain family, member 8B	1.01	0.001	0.045
66055	Sf3b6	splicing factor 3B, subunit 6	0.98	0.001	0.045
56508	Rapgef4	Rap guanine nucleotide exchange factor (GEF) 4	-1.09	0.001	0.045
630499	H2-K2	histocompatibility 2, K region locus 2	-1.39	0.001	0.045
108100	Baiap2	brain-specific angiogenesis inhibitor 1-associated protein 2	-0.83	0.001	0.045
101437	Dhx32	DEAH (Asp-Glu-Ala-His) box polypeptide 32	0.75	0.001	0.046
14560	Gdf10	growth differentiation factor 10	-1.39	0.001	0.046
100039786	Gm2423	predicted gene 2423	1.65	0.001	0.046
66626	Cdip1	cell death inducing Trp53 target 1	-0.87	0.001	0.046
93684	Selenof	selenoprotein F	1	0.001	0.046
11690	Alox5ap	arachidonate 5-lipoxygenase activating protein	0.98	0.001	0.046
105352	Dusp22	dual specificity phosphatase 22	0.62	0.001	0.046
100040563	Dynlt1c	dynein light chain Tctex-type 1C	1.16	0.001	0.046
71706	Slc46a3	solute carrier family 46, member 3	1.05	0.001	0.046
320717	Pptc7	PTC7 protein phosphatase homolog	-0.95	0.001	0.046
211151	Churc1	churchill domain containing 1	0.94	0.001	0.046
80797	Clca3a2	chloride channel accessory 3A2	-2.14	0.001	0.046
16847	Lepr	leptin receptor	-1.61	0.001	0.046
64898	Lpin2	lipin 2	-1	0.001	0.046
108645	Mat2b	methionine adenosyltransferase II, beta	1.07	0.001	0.046
66296	Haus2	HAUS augmin-like complex, subunit 2	1.31	0.001	0.046
269800	Zfp384	zinc finger protein 384	-1.1	0.001	0.046
30057	Timm8b	translocase of inner mitochondrial membrane 8B	1.01	0.001	0.046
66274	Lyrm9	LYR motif containing 9	0.81	0.001	0.046
15364	Hmga2	high mobility group AT-hook 2	1.37	0.001	0.046
236732	Rbm10	RNA binding motif protein 10	-0.83	0.001	0.046
16169	Il15ra	interleukin 15 receptor, alpha chain	-1.14	0.001	0.046
76223	Agbl3	ATP/GTP binding protein-like 3	1.43	0.001	0.046
102414	Clk3	CDC-like kinase 3	-0.81	0.001	0.046
101118	Tmem168	transmembrane protein 168	0.84	0.001	0.046
218442	Serinc5	serine incorporator 5	0.73	0.001	0.046
109222	Rarres1	retinoic acid receptor responder (tazarotene induced) 1	1.87	0.001	0.046
170768	Pfkfb3	6-phosphofructo-2-kinase/fructose-2,6-biphosphatase 3	-1.32	0.001	0.046
269233	Fam171a1	family with sequence similarity 171, member A1	-0.87	0.001	0.046
270110	Irf2bp2	interferon regulatory factor 2 binding protein 2	-1.04	0.001	0.046
16922	Phyh	phytanoyl-CoA hydroxylase	1.22	0.001	0.046
68904	Abhd13	abhydrolase domain containing 13	0.76	0.001	0.046
58207	Slc43a3	solute carrier family 43, member 3	-0.81	0.001	0.046
242585	Slc35d1	solute carrier family 35 (UDP-glucuronic acid/UDP-N-acetylgalactosamine dual transporter), member D1	1	0.001	0.046
225659	Cep76	centrosomal protein 76	1.06	0.001	0.046
234135	Nsd3	nuclear receptor binding SET domain protein 3	-1.2	0.001	0.046
15078	H3f3a	H3.3 histone A	1.85	0.001	0.046
54525	Syt7	synaptotagmin VII	-1.45	0.001	0.046
17274	Rab8a	RAB8A, member RAS oncogene family	0.87	0.001	0.046
67391	Fundc2	FUN14 domain containing 2	1.06	0.001	0.046
100041948	Gm9800	predicted gene 9800	0.86	0.001	0.046
54381	Cpq	carboxypeptidase Q	0.95	0.001	0.046
21676	Tead1	TEA domain family member 1	-1.39	0.001	0.046
434215	Lrrc32	leucine rich repeat containing 32	-0.94	0.001	0.046
109054	Pfdn4	prefoldin 4	0.93	0.001	0.046
105278	Cdk20	cyclin-dependent kinase 20	-0.72	0.001	0.046
58799	Crbn	cereblon	0.79	0.001	0.046
24060	Slc35a1	solute carrier family 35 (CMP-sialic acid transporter), member 1	0.8	0.001	0.046
27377	Yme1l1	YME1-like 1 (S. cerevisiae)	0.79	0.001	0.046
57440	Ehd3	EH-domain containing 3	-0.79	0.001	0.046
226178	Wbp1l	WW domain binding protein 1 like	-0.69	0.001	0.046
103655	Sec14l4	SEC14-like lipid binding 4	-0.81	0.001	0.046
72056	1810055G02Rik	RIKEN cDNA 1810055G02 gene	-0.94	0.001	0.046
100042773	Tmed10-ps	transmembrane p24 trafficking protein 10, pseudogene	0.97	0.001	0.046
57743	Sec61a2	Sec61, alpha subunit 2 (S. cerevisiae)	-1.31	0.001	0.046
235504	Slc17a5	solute carrier family 17 (anion/sugar transporter), member 5	0.94	0.001	0.046
107476	Acaca	acetyl-Coenzyme A carboxylase alpha	-0.97	0.001	0.046
89867	Sec16b	SEC16 homolog B (S. cerevisiae)	-0.92	0.001	0.046
66258	Mrps17	mitochondrial ribosomal protein S17	0.9	0.001	0.046
22695	Zfp36	zinc finger protein 36	-1.84	0.001	0.046
12044	Bcl2a1a	B cell leukemia/lymphoma 2 related protein A1a	1.52	0.001	0.046
224024	Scarf2	scavenger receptor class F, member 2	-1.15	0.001	0.046
12608	Cebpb	CCAAT/enhancer binding protein (C/EBP), beta	-1.07	0.001	0.046
20813	Srp14	signal recognition particle 14	0.89	0.001	0.046
19300	Abcd4	ATP-binding cassette, sub-family D (ALD), member 4	-1.13	0.001	0.046
68272	Rbm28	RNA binding motif protein 28	-1.12	0.001	0.046
93790	Nipa2	non imprinted in Prader-Willi/Angelman syndrome 2 homolog (human)	1.27	0.001	0.046
70252	Jpx	Jpx transcript, Xist activator (non-protein coding)	1.6	0.001	0.046
16625	Serpina3c	serine (or cysteine) peptidase inhibitor, clade A, member 3C	2.31	0.001	0.046
76792	2410131K14Rik	RIKEN cDNA 2410131K14 gene	-0.69	0.001	0.046
100503231	Gm19601	predicted gene, 19601	1.33	0.001	0.046
231507	Plac8	placenta-specific 8	0.96	0.001	0.047
12258	Serping1	serine (or cysteine) peptidase inhibitor, clade G, member 1	0.92	0.001	0.047
100043257	Rbm3-ps	RNA binding motif (RNP1, RRM) protein 3	1.73	0.001	0.047
319188	Hist1h2bp	histone cluster 1, H2bp	1.01	0.001	0.047
68631	Cryl1	crystallin, lambda 1	0.96	0.001	0.047
20409	Ostf1	osteoclast stimulating factor 1	0.85	0.001	0.047
211401	Mtss1	MTSS I-BAR domain containing 1	-0.82	0.001	0.047
208659	Fam20a	family with sequence similarity 20, member A	-0.74	0.001	0.047
116852	Akr1c20	aldo-keto reductase family 1, member C20	0.93	0.001	0.047
58170	Asic5	acid-sensing (proton-gated) ion channel family member 5	1.85	0.001	0.047
67607	Zfp788	zinc finger protein 788	-1.1	0.001	0.047
73545	1700094D03Rik	RIKEN cDNA 1700094D03 gene	-1.35	0.001	0.047
67760	Slc38a2	solute carrier family 38, member 2	-0.94	0.001	0.048
54342	Gnpnat1	glucosamine-phosphate N-acetyltransferase 1	1.02	0.001	0.048
18771	Pknox1	Pbx/knotted 1 homeobox	-0.93	0.001	0.048
102323	Dcun1d2	DCN1, defective in cullin neddylation 1, domain containing 2 (S. cerevisiae)	-0.69	0.001	0.048
16783	Lamp1	lysosomal-associated membrane protein 1	0.89	0.001	0.048
56715	Rabgef1	RAB guanine nucleotide exchange factor (GEF) 1	-0.69	0.001	0.048
100040462	Mndal	myeloid nuclear differentiation antigen like	-1.33	0.001	0.048
65113	Ndfip1	Nedd4 family interacting protein 1	0.92	0.001	0.048
17951	Naip5	NLR family, apoptosis inhibitory protein 5	-1.56	0.001	0.048
13178	Dck	deoxycytidine kinase	1.15	0.001	0.048
55978	Ift20	intraflagellar transport 20	0.75	0.001	0.048
71913	Tmem79	transmembrane protein 79	-1.18	0.002	0.048
74006	Dnm1l	dynamin 1-like	-0.78	0.002	0.048
20515	Slc20a1	solute carrier family 20, member 1	-0.92	0.002	0.048
213056	Fam126b	family with sequence similarity 126, member B	0.76	0.002	0.048
100041294	Supt4b	SPT4B, DSIF elongation factor subunit	0.87	0.002	0.048
217666	L2hgdh	L-2-hydroxyglutarate dehydrogenase	0.68	0.002	0.048
140497	Cd300c2	CD300C molecule 2	1.04	0.002	0.048
20364	Selenow	selenoprotein W	0.91	0.002	0.048
494448	Cbx6	chromobox 6	-0.93	0.002	0.048
66885	Acadsb	acyl-Coenzyme A dehydrogenase, short/branched chain	0.61	0.002	0.048
11793	Atg5	autophagy related 5	0.75	0.002	0.048
234094	Arhgef10	Rho guanine nucleotide exchange factor (GEF) 10	-1.59	0.002	0.048
18453	P4hb	prolyl 4-hydroxylase, beta polypeptide	1.33	0.002	0.048
232174	Cyp26b1	cytochrome P450, family 26, subfamily b, polypeptide 1	-2.1	0.002	0.048
58809	Rnase4	ribonuclease, RNase A family 4	0.91	0.002	0.048
232413	Clec12a	C-type lectin domain family 12, member a	0.84	0.002	0.048
106952	Arap3	ArfGAP with RhoGAP domain, ankyrin repeat and PH domain 3	-1.23	0.002	0.048
19701	Ren1	renin 1 structural	6.05	0.002	0.048
110382	C8b	complement component 8, beta polypeptide	0.88	0.002	0.048
67979	Atad1	ATPase family, AAA domain containing 1	0.61	0.002	0.048
76971	Sult2a8	sulfotransferase family 2A, dehydroepiandrosterone (DHEA)-preferring, member 8	1.21	0.002	0.048
27387	Sh2d3c	SH2 domain containing 3C	-0.92	0.002	0.048
12534	Cdk1	cyclin-dependent kinase 1	1.11	0.002	0.048
17347	Mknk2	MAP kinase-interacting serine/threonine kinase 2	-0.86	0.002	0.048
67843	Slc35a4	solute carrier family 35, member A4	-0.79	0.002	0.048
226744	Cnst	consortin, connexin sorting protein	-0.95	0.002	0.048
17840	Mup1	major urinary protein 1	1.68	0.002	0.048
18414	Osmr	oncostatin M receptor	-1.03	0.002	0.048
68050	Akirin1	akirin 1	0.85	0.002	0.048
271457	Rab5a	RAB5A, member RAS oncogene family	0.84	0.002	0.048
231805	Pilra	paired immunoglobin-like type 2 receptor alpha	1.12	0.002	0.048
23827	Bpnt1	bisphosphate 3'-nucleotidase 1	0.67	0.002	0.048
246256	Fcgr4	Fc receptor, IgG, low affinity IV	1.19	0.002	0.048
76477	Pcolce2	procollagen C-endopeptidase enhancer 2	0.89	0.002	0.048
100503055	NA	NA	3.67	0.002	0.048
13367	Diaph1	diaphanous related formin 1	-1.54	0.002	0.048
74319	Mettl23	methyltransferase like 23	0.9	0.002	0.048
80880	Kank3	KN motif and ankyrin repeat domains 3	-0.89	0.002	0.048
12750	Clk4	CDC like kinase 4	-1.2	0.002	0.048
78779	Spata2l	spermatogenesis associated 2-like	-1.42	0.002	0.048
228880	Zmynd8	zinc finger, MYND-type containing 8	-1.01	0.002	0.048
70579	Zc3h11a	zinc finger CCCH type containing 11A	-1.37	0.002	0.048
20481	Ski	ski sarcoma viral oncogene homolog (avian)	-0.82	0.002	0.048
667947	Gm12247	predicted gene 12247	1.06	0.002	0.048
20019	Polr1a	polymerase (RNA) I polypeptide A	-0.67	0.002	0.048
72611	Zfp655	zinc finger protein 655	0.73	0.002	0.048
16477	Junb	jun B proto-oncogene	-1.61	0.002	0.048
56217	Mpp5	membrane protein, palmitoylated 5 (MAGUK p55 subfamily member 5)	0.68	0.002	0.048
244141	Nars2	asparaginyl-tRNA synthetase 2 (mitochondrial)(putative)	0.79	0.002	0.048
212980	Slc45a3	solute carrier family 45, member 3	-0.89	0.002	0.048
100303645	D7Ertd143e	DNA segment, Chr 7, ERATO Doi 143, expressed	-1.84	0.002	0.049
72094	Ugt2a3	UDP glucuronosyltransferase 2 family, polypeptide A3	0.91	0.002	0.049
234023	Arglu1	arginine and glutamate rich 1	-0.87	0.002	0.049
73836	Slc35b2	solute carrier family 35, member B2	0.83	0.002	0.049
72469	Plcd3	phospholipase C, delta 3	-1.62	0.002	0.049
192187	Stab1	stabilin 1	-0.86	0.002	0.049
68441	Rraga	Ras-related GTP binding A	0.84	0.002	0.049
20623	Snrk	SNF related kinase	-0.93	0.002	0.049
69049	Nat8f5	N-acetyltransferase 8 (GCN5-related) family member 5	1.5	0.002	0.049
18484	Pam	peptidylglycine alpha-amidating monooxygenase	0.88	0.002	0.049
65106	Arl6ip5	ADP-ribosylation factor-like 6 interacting protein 5	0.83	0.002	0.049
14264	Fmod	fibromodulin	-3.1	0.002	0.049
15368	Hmox1	heme oxygenase 1	1.16	0.002	0.049
100503012	NA	NA	1.04	0.002	0.049
23857	Dmtf1	cyclin D binding myb-like transcription factor 1	-0.86	0.002	0.049
100503518	Gm11827	predicted gene 11827	-2.24	0.002	0.05
101471	Phrf1	PHD and ring finger domains 1	-1.05	0.002	0.05
207785	Csrnp2	cysteine-serine-rich nuclear protein 2	-1.22	0.002	0.05
621156	Apoo-ps	apolipoprotein O, pseudogene	1.14	0.002	0.05
666642	Gm8210	60S ribosomal protein L29	1.4	0.002	0.05
17022	Lum	lumican	1.56	0.002	0.05
215690	Nav1	neuron navigator 1	-1.25	0.002	0.05
70536	Qpct	glutaminyl-peptide cyclotransferase (glutaminyl cyclase)	0.99	0.002	0.05
242291	Impad1	inositol monophosphatase domain containing 1	1.01	0.002	0.05
68618	1110012L19Rik	RIKEN cDNA 1110012L19 gene	0.68	0.002	0.05
19054	Ppp2r3d	protein phosphatase 2 (formerly 2A), regulatory subunit B'', delta	-1.14	0.002	0.05
59013	Hnrnph1	heterogeneous nuclear ribonucleoprotein H1	-1.13	0.002	0.05
23921	Sh2b2	SH2B adaptor protein 2	-1.1	0.002	0.05
628705	Phf11c	PHD finger protein 11C	-1.24	0.002	0.05
100317	AU040320	expressed sequence AU040320	-0.66	0.002	0.05
330657	Prss53	protease, serine 53	-1.67	0.002	0.05
208665	Akr1d1	aldo-keto reductase family 1, member D1	1.05	0.002	0.05
384525	Gm5321	ribosomal protein S18 pseudogene	1.36	0.002	0.05
94232	Ubqln4	ubiquilin 4	-0.56	0.002	0.05
230806	Crybg2	crystallin beta-gamma domain containing 2	-3.43	0.002	0.05
100313519	Snord17	small nucleolar RNA, C/D box 17	3.16	0.002	0.05
19216	Ptger1	prostaglandin E receptor 1 (subtype EP1)	-1.16	0.002	0.05
93673	Nat8f2	N-acetyltransferase 8 (GCN5-related) family member 2	0.76	0.002	0.05
319848	Slc17a4	solute carrier family 17 (sodium phosphate), member 4	-0.96	0.002	0.05
15950	Ifi203	interferon activated gene 203	-1.02	0.002	0.05
52575	Trmt10c	tRNA methyltransferase 10C, mitochondrial RNase P subunit	0.86	0.002	0.05
66396	Ccdc82	coiled-coil domain containing 82	-1.42	0.002	0.05
54391	Rfk	riboflavin kinase	1.03	0.002	0.05
12033	Bcap29	B cell receptor associated protein 29	0.94	0.002	0.05
69076	Triap1	TP53 regulated inhibitor of apoptosis 1	0.85	0.002	0.05
52633	Nit2	nitrilase family, member 2	0.96	0.002	0.05
75646	Rai14	retinoic acid induced 14	-1.02	0.002	0.05
212442	Lactb2	lactamase, beta 2	0.89	0.002	0.05
667410	Gm8615	glucosamine-6-phosphate deaminase 1 pseudogene	0.89	0.002	0.05
228980	Taf4	TATA-box binding protein associated factor 4	-1.01	0.002	0.05
58234	Shank3	SH3 and multiple ankyrin repeat domains 3	-1.15	0.002	0.05
70349	Copb1	coatomer protein complex, subunit beta 1	0.63	0.002	0.05
100862175	Gm10698	transmembrane emp24 domain trafficking protein 2 pseudogene	0.91	0.002	0.05
68512	Tomm5	translocase of outer mitochondrial membrane 5	0.99	0.002	0.05
19652	Rbm3	RNA binding motif (RNP1, RRM) protein 3	0.98	0.002	0.05
78889	Wsb1	WD repeat and SOCS box-containing 1	-1.52	0.002	0.05
24109	Ubl3	ubiquitin-like 3	0.89	0.002	0.05
